# Supplementary material for: (E)-N′-(5-Chloro-2-hydroxy­benzyl­idene)-4-(8-quinol­yloxy)butanohydrazide monohydrate
Source: Acta Crystallogr Sect E Struct Rep Online. 2009 Jun 27;65(Pt 7):o1695–6. doi: 10.1107/S1600536809023733 (PMC2969487; doi:10.1107/S1600536809023733)
Supplement: Supplementary file 1 [file e-65-o1695-sup1.cif]

##############################################################################
###                                                                        ###
###        Electronic paper (Acta Crystallographica Section E)             ###
###                                                                        ###
##############################################################################
#                                                                            #
# This CIF contains the data in a paper accepted for publication in Acta     #
# Crystallographica Section E. It conforms to the requirements of Notes      #
# for Authors for Section E, and has been peer reviewed under the auspices   #
# of the IUCr Commission on Journals.                                        #
#                                                                            #
# Full details of the Crystallographic Information File format               #
# are given in the paper "The Crystallographic Information File (CIF):       #
# a New Standard Archive File for Crystallography" by S. R. Hall, F. H.      #
# Allen and I. D. Brown [Acta Cryst. (1991), A47, 655-685].                  #
#                                                                            #
# The current version of the core CIF dictionary is obtainable from          #
# ftp://ftp.iucr.org/pub/cif_core.dic. The current version number is 2.4.    #
#                                                                            #
# Software is freely available for graphical display of the structure(s) in  #
# this CIF.  For information consult the CIF home page http://www.iucr.org/  #
# cif/home.html                                                              #
#                                                                            #
# This file may be used for bona fide research purposes within the           #
# scientific community so long as proper attribution is given to the journal # 
# article from which it was obtained.                                        #
#                                                                            #
##############################################################################
                                             
data_global
_audit_creation_method     'SHELXL-97'
_journal_date_recd_electronic     2009-06-12
_journal_date_accepted     2009-06-20
_journal_name_full     'Acta Crystallographica, Section E'
_journal_year     2009
_journal_volume     65
_journal_issue      7
_journal_page_first     o1695
_journal_page_last     o1696
_journal_paper_category     QO
_journal_coeditor_code     PK2173
_publ_contact_author_name     'Dr. Jing Zeng'
_publ_contact_author_address
;
College of Pharmacy
Gannan Medical University
Ganzhou, Jiangxi 341000
People's Republic of China
;
_publ_contact_author_email     zengjinggnmu@yahoo.cn
_publ_contact_author_fax     '86 797 8845973 '
_publ_contact_author_phone     '86 797 8860226 '
_publ_section_title
;\
(<i>E</i>)-<i>N</i>'-(5-Chloro-2-hydroxybenzylidene)-4-(8-quinolyloxy)\
butanohydrazide monohydrate
;
loop_
    _publ_author_name
    _publ_author_footnote
    _publ_author_address
    'Jian Zhang' ?
;
College of Pharmacy
Gannan Medical University
Ganzhou, Jiangxi 341000
People's Republic of China
;
    'Guo-Lun XiaHou' ?
;
College of Pharmacy
Gannan Medical University
Ganzhou, Jiangxi 341000
People's Republic of China
;
    'Sheng-Sen Zhang' ?
;
College of Pharmacy
Gannan Medical University
Ganzhou, Jiangxi 341000
People's Republic of China
;
    'Jing Zeng' ?
;
College of Pharmacy
Gannan Medical University
Ganzhou, Jiangxi 341000
People's Republic of China
;
data_I
_audit_creation_method     SHELXL-97
_chemical_name_systematic
;
(<i>E</i>)-<i>N</i>'-(5-Chloro-2-hydroxybenzylidene)-4-(8-
quinolyloxy)butanohydrazide monohydrate
;
_chemical_name_common     ?
_chemical_formula_moiety     'C20 H18 Cl N3 O3, H2 O'
_chemical_formula_sum     'C20 H20 Cl N3 O4'
_chemical_formula_iupac     'C20 H18 Cl N3 O3, H2 O'
_chemical_formula_weight     401.84
_chemical_melting_point     ?
_symmetry_cell_setting     Monoclinic
_symmetry_space_group_name_H-M     'C c'
_symmetry_space_group_name_Hall     'C -2yc'
loop_
    _symmetry_equiv_pos_as_xyz
    'x, y, z'
    'x, -y, z+1/2'
    'x+1/2, y+1/2, z'
    'x+1/2, -y+1/2, z+1/2'
_cell_length_a     11.167(3)
_cell_length_b     11.150(3)
_cell_length_c     30.909(10)
_cell_angle_alpha     90.00
_cell_angle_beta     96.970(12)
_cell_angle_gamma     90.00
_cell_volume     3820(2)
_cell_formula_units_Z     8
_cell_measurement_reflns_used     2234
_cell_measurement_theta_min     2.62
_cell_measurement_theta_max     18.84
_cell_measurement_temperature     295(2)
_exptl_crystal_description     block
_exptl_crystal_colour     yellow
_exptl_crystal_size_max     0.32
_exptl_crystal_size_mid     0.15
_exptl_crystal_size_min     0.10
_exptl_crystal_density_diffrn     1.397
_exptl_crystal_density_meas     ?
_exptl_crystal_density_method     'not measured'
_exptl_crystal_F_000     1680
_exptl_absorpt_coefficient_mu     0.232
_exptl_absorpt_correction_type     multi-scan
_exptl_absorpt_process_details     '(SADABS; Sheldrick, 1996)'
_exptl_absorpt_correction_T_min     0.929
_exptl_absorpt_correction_T_max     0.977
_exptl_special_details
;
;
_diffrn_ambient_temperature     295(2)
_diffrn_radiation_type     MoK\a
_diffrn_radiation_wavelength     0.71073
_diffrn_radiation_source     'fine-focus sealed tube'
_diffrn_radiation_monochromator     graphite
_diffrn_measurement_device_type     'Bruker SMART CCD area-detector'
_diffrn_measurement_method     '\f and \w'
_diffrn_detector_area_resol_mean     ?
_diffrn_reflns_number     17043
_diffrn_reflns_av_R_equivalents     0.0926
_diffrn_reflns_av_sigmaI/netI     0.1074
_diffrn_reflns_theta_min     1.33
_diffrn_reflns_theta_max     25.04
_diffrn_reflns_theta_full     25.04
_diffrn_measured_fraction_theta_max     0.997
_diffrn_measured_fraction_theta_full     0.997
_diffrn_reflns_limit_h_min     -13
_diffrn_reflns_limit_h_max     13
_diffrn_reflns_limit_k_min     -12
_diffrn_reflns_limit_k_max     13
_diffrn_reflns_limit_l_min     -32
_diffrn_reflns_limit_l_max     36
_diffrn_standards_number     0
_diffrn_standards_interval_count     .
_diffrn_standards_interval_time     .
_diffrn_standards_decay_%     ?
_refine_special_details
;
Refinement of <i>F</i>^2^ against ALL reflections. The weighted <i>R</i>-factor
<i>wR</i> and goodness of fit <i>S</i> are based on <i>F</i>^2^, conventional
<i>R</i>-factors <i>R</i> are based on <i>F</i>, with <i>F</i> set to zero for
negative <i>F</i>^2^. The threshold expression of <i>F</i>^2^ >
\s(<i>F</i>^2^) is used only for calculating <i>R</i>-factors(gt) <i>etc</i>.
and is not relevant to the choice of reflections for refinement.
<i>R</i>-factors based on <i>F</i>^2^ are statistically about twice as large
as those based on <i>F</i>, and <i>R</i>- factors based on ALL data will be
even larger.
;
_reflns_number_total     5912
_reflns_number_gt     3796
_reflns_threshold_expression     >2\s(I)
_refine_ls_structure_factor_coef     Fsqd
_refine_ls_matrix_type     full
_refine_ls_R_factor_all     0.1196
_refine_ls_R_factor_gt     0.0791
_refine_ls_wR_factor_gt     0.1754
_refine_ls_wR_factor_ref     0.1983
_refine_ls_goodness_of_fit_ref     1.024
_refine_ls_restrained_S_all     1.024
_refine_ls_number_reflns     5912
_refine_ls_number_parameters     508
_refine_ls_number_restraints     2
_refine_ls_hydrogen_treatment     constr
_refine_ls_weighting_scheme     calc
_refine_ls_weighting_details
              'calc w=1/[\s^2^(Fo^2^)+(0.08P)^2^+4.5P] where P=(Fo^2^+2Fc^2^)/3'
_atom_sites_solution_hydrogens     geom
_atom_sites_solution_primary     direct
_atom_sites_solution_secondary     difmap
_refine_ls_shift/su_max     0.000
_refine_ls_shift/su_mean     0.000
_refine_diff_density_max     0.336
_refine_diff_density_min     -0.315
_refine_ls_extinction_method     none
_refine_ls_extinction_coef     ?
_refine_ls_abs_structure_details     'Flack (1983), 2525 Friedel pairs'
_refine_ls_abs_structure_Flack     0.08(13)
loop_
    _atom_type_symbol
    _atom_type_description
    _atom_type_scat_dispersion_real
    _atom_type_scat_dispersion_imag
    _atom_type_scat_source
    'C' 'C' 0.0033 0.0016
                         'International Tables Vol C Tables 4.2.6.8 and 6.1.1.4'
    'H' 'H' 0.0000 0.0000
                         'International Tables Vol C Tables 4.2.6.8 and 6.1.1.4'
    'N' 'N' 0.0061 0.0033
                         'International Tables Vol C Tables 4.2.6.8 and 6.1.1.4'
    'O' 'O' 0.0106 0.0060
                         'International Tables Vol C Tables 4.2.6.8 and 6.1.1.4'
    'Cl' 'Cl' 0.1484 0.1585
                         'International Tables Vol C Tables 4.2.6.8 and 6.1.1.4'
_computing_data_collection     'SMART (Bruker, 2007)'
_computing_cell_refinement     'SAINT (Bruker, 2007)'
_computing_data_reduction     'SAINT (Bruker, 2007)'
_computing_structure_solution     'SHELXS97 (Sheldrick, 2008)'
_computing_structure_refinement     'SHELXL97 (Sheldrick, 2008)'
_computing_molecular_graphics     'SHELXTL (Sheldrick, 2008)'
_computing_publication_material     'SHELXTL (Sheldrick, 2008)'
loop_
    _atom_site_type_symbol
    _atom_site_label
    _atom_site_fract_x
    _atom_site_fract_y
    _atom_site_fract_z
    _atom_site_U_iso_or_equiv
    _atom_site_adp_type
    _atom_site_calc_flag
    _atom_site_refinement_flags
    _atom_site_occupancy
    _atom_site_disorder_assembly
    _atom_site_disorder_group
    Cl Cl1 0.3021(2) 0.92993(19) -0.10155(8) 0.0771(7) Uani d . 1 . .
    Cl Cl2 1.56704(19) 0.7328(2) 0.70372(8) 0.0731(7) Uani d . 1 . .
    N N1 1.1629(5) 0.0908(5) 0.18110(18) 0.0446(15) Uani d . 1 . .
    N N2 0.5924(6) 0.4429(6) 0.0353(2) 0.0564(17) Uani d . 1 . .
    H H2 0.5800 0.4886 0.0568 0.068 Uiso calc R 1 . .
    N N3 0.5489(5) 0.4771(6) -0.0078(2) 0.0513(16) Uani d . 1 . .
    N N4 0.6334(6) -0.0301(6) 0.4222(2) 0.0503(16) Uani d . 1 . .
    N N5 1.0354(6) 0.4892(6) 0.5686(2) 0.0535(17) Uani d . 1 . .
    H H5 1.0744 0.5082 0.5472 0.064 Uiso calc R 1 . .
    N N6 1.0823(5) 0.5171(6) 0.6110(2) 0.0520(17) Uani d . 1 . .
    O O1 0.9426(4) 0.1745(5) 0.16115(17) 0.0575(14) Uani d . 1 . .
    O O2 0.6701(6) 0.2718(6) 0.0137(2) 0.0782(19) Uani d . 1 . .
    O O3 0.4881(6) 0.4409(5) -0.09162(19) 0.0696(17) Uani d . 1 . .
    H H3 0.5252 0.4267 -0.0676 0.084 Uiso calc R 1 . .
    O O4 0.7248(5) 0.1826(4) 0.44221(16) 0.0518(13) Uani d . 1 . .
    O O5 0.8704(6) 0.4003(6) 0.59010(19) 0.079(2) Uani d . 1 . .
    O O6 1.0749(5) 0.5481(6) 0.69511(19) 0.0669(16) Uani d . 1 . .
    H H6 1.0486 0.5333 0.6697 0.100 Uiso calc R 1 . .
    O O7 1.1208(5) 0.1480(5) 0.08981(17) 0.0670(16) Uani d . 1 . .
    H H29 1.1252 0.1199 0.1155 0.100 Uiso d R 1 . .
    H H30 1.1950 0.1587 0.0878 0.100 Uiso d R 1 . .
    O O8 0.7190(5) -0.0214(6) 0.51354(18) 0.0719(17) Uani d . 1 . .
    H H31 0.6910 -0.0115 0.4869 0.108 Uiso d R 1 . .
    H H32 0.7045 -0.0963 0.5137 0.108 Uiso d R 1 . .
    C C1 0.9739(7) 0.1482(7) 0.2040(2) 0.0491(19) Uani d . 1 . .
    C C2 0.9014(7) 0.1634(7) 0.2365(3) 0.052(2) Uani d . 1 . .
    H H2A 0.8245 0.1956 0.2299 0.062 Uiso calc R 1 . .
    C C3 0.9426(7) 0.1306(7) 0.2795(3) 0.0494(19) Uani d . 1 . .
    H H3A 0.8926 0.1405 0.3012 0.059 Uiso calc R 1 . .
    C C4 1.0553(7) 0.0845(7) 0.2896(2) 0.054(2) Uani d . 1 . .
    H H4 1.0814 0.0616 0.3182 0.065 Uiso calc R 1 . .
    C C5 1.1329(6) 0.0711(7) 0.2572(2) 0.0494(19) Uani d . 1 . .
    C C6 1.2504(7) 0.0246(7) 0.2659(3) 0.0471(18) Uani d . 1 . .
    H H6A 1.2801 0.0017 0.2941 0.057 Uiso calc R 1 . .
    C C7 1.3212(7) 0.0129(7) 0.2331(2) 0.050(2) Uani d . 1 . .
    H H7 1.3993 -0.0172 0.2384 0.060 Uiso calc R 1 . .
    C C8 1.2709(7) 0.0487(7) 0.1908(3) 0.053(2) Uani d . 1 . .
    H H8 1.3189 0.0413 0.1683 0.064 Uiso calc R 1 . .
    C C9 1.0930(6) 0.1029(6) 0.2136(2) 0.0402(17) Uani d . 1 . .
    C C10 0.8271(7) 0.2281(7) 0.1500(2) 0.0493(19) Uani d . 1 . .
    H H10A 0.8222 0.3022 0.1661 0.059 Uiso calc R 1 . .
    H H10B 0.7647 0.1744 0.1577 0.059 Uiso calc R 1 . .
    C C11 0.8075(7) 0.2541(7) 0.1009(2) 0.051(2) Uani d . 1 . .
    H H11A 0.8709 0.3061 0.0930 0.061 Uiso calc R 1 . .
    H H11B 0.8095 0.1799 0.0847 0.061 Uiso calc R 1 . .
    C C12 0.6870(7) 0.3139(8) 0.0903(2) 0.058(2) Uani d . 1 . .
    H H12A 0.6257 0.2627 0.1003 0.070 Uiso calc R 1 . .
    H H12B 0.6876 0.3885 0.1065 0.070 Uiso calc R 1 . .
    C C13 0.6523(7) 0.3405(8) 0.0430(3) 0.056(2) Uani d . 1 . .
    C C14 0.4998(7) 0.5818(7) -0.0120(2) 0.0495(19) Uani d . 1 . .
    H H14 0.4960 0.6297 0.0125 0.059 Uiso calc R 1 . .
    C C15 0.4508(6) 0.6247(6) -0.0543(2) 0.0401(16) Uani d . 1 . .
    C C16 0.4452(7) 0.5569(7) -0.0923(3) 0.055(2) Uani d . 1 . .
    C C17 0.3957(8) 0.6009(7) -0.1314(3) 0.055(2) Uani d . 1 . .
    H H17 0.3913 0.5530 -0.1562 0.067 Uiso calc R 1 . .
    C C18 0.3512(7) 0.7182(8) -0.1345(3) 0.057(2) Uani d . 1 . .
    H H18 0.3180 0.7498 -0.1611 0.068 Uiso calc R 1 . .
    C C19 0.3579(6) 0.7847(7) -0.0974(3) 0.0482(19) Uani d . 1 . .
    C C20 0.4057(7) 0.7447(7) -0.0576(2) 0.0503(19) Uani d . 1 . .
    H H20 0.4091 0.7938 -0.0331 0.060 Uiso calc R 1 . .
    C C21 0.6857(6) 0.1661(7) 0.3997(2) 0.0416(17) Uani d . 1 . .
    C C22 0.6908(7) 0.2486(7) 0.3667(2) 0.0519(19) Uani d . 1 . .
    H H22 0.7218 0.3249 0.3731 0.062 Uiso calc R 1 . .
    C C23 0.6492(7) 0.2178(8) 0.3234(3) 0.052(2) Uani d . 1 . .
    H H23 0.6553 0.2735 0.3014 0.063 Uiso calc R 1 . .
    C C24 0.6010(7) 0.1103(8) 0.3132(3) 0.056(2) Uani d . 1 . .
    H H24 0.5733 0.0922 0.2843 0.067 Uiso calc R 1 . .
    C C25 0.5925(7) 0.0266(7) 0.3452(2) 0.0475(18) Uani d . 1 . .
    C C26 0.5430(7) -0.0906(7) 0.3365(3) 0.0495(19) Uani d . 1 . .
    H H26 0.5114 -0.1116 0.3083 0.059 Uiso calc R 1 . .
    C C27 0.5422(8) -0.1723(7) 0.3701(3) 0.055(2) Uani d . 1 . .
    H H27 0.5105 -0.2488 0.3647 0.066 Uiso calc R 1 . .
    C C28 0.5896(7) -0.1386(8) 0.4122(3) 0.055(2) Uani d . 1 . .
    H H28 0.5906 -0.1951 0.4344 0.066 Uiso calc R 1 . .
    C C29 0.6356(6) 0.0495(8) 0.3891(2) 0.0471(19) Uani d . 1 . .
    C C30 0.7820(7) 0.2949(7) 0.4533(3) 0.054(2) Uani d . 1 . .
    H H30A 0.7255 0.3599 0.4458 0.065 Uiso calc R 1 . .
    H H30B 0.8501 0.3055 0.4370 0.065 Uiso calc R 1 . .
    C C31 0.8249(7) 0.2981(7) 0.5017(2) 0.0491(19) Uani d . 1 . .
    H H31A 0.7567 0.2889 0.5181 0.059 Uiso calc R 1 . .
    H H31B 0.8805 0.2325 0.5093 0.059 Uiso calc R 1 . .
    C C32 0.8867(8) 0.4158(7) 0.5129(3) 0.058(2) Uani d . 1 . .
    H H32A 0.8319 0.4805 0.5031 0.070 Uiso calc R 1 . .
    H H32B 0.9564 0.4222 0.4971 0.070 Uiso calc R 1 . .
    C C33 0.9273(7) 0.4315(8) 0.5609(3) 0.055(2) Uani d . 1 . .
    C C34 1.1874(7) 0.5652(7) 0.6160(2) 0.051(2) Uani d . 1 . .
    H H34 1.2261 0.5797 0.5916 0.061 Uiso calc R 1 . .
    C C35 1.2463(6) 0.5970(6) 0.6576(2) 0.0432(17) Uani d . 1 . .
    C C36 1.1891(7) 0.5900(7) 0.6968(2) 0.0480(19) Uani d . 1 . .
    C C37 1.2494(7) 0.6258(8) 0.7354(3) 0.057(2) Uani d . 1 . .
    H H37 1.2118 0.6202 0.7606 0.068 Uiso calc R 1 . .
    C C38 1.3654(7) 0.6702(7) 0.7381(2) 0.0488(19) Uani d . 1 . .
    H H38 1.4055 0.6960 0.7646 0.059 Uiso calc R 1 . .
    C C39 1.4200(7) 0.6753(7) 0.7010(3) 0.054(2) Uani d . 1 . .
    C C40 1.3609(7) 0.6448(7) 0.6612(3) 0.0502(19) Uani d . 1 . .
    H H40 1.3985 0.6563 0.6363 0.060 Uiso calc R 1 . .
loop_
    _atom_site_aniso_label
    _atom_site_aniso_U_11
    _atom_site_aniso_U_22
    _atom_site_aniso_U_33
    _atom_site_aniso_U_12
    _atom_site_aniso_U_13
    _atom_site_aniso_U_23
    Cl1 0.0964(18) 0.0496(12) 0.0808(16) 0.0246(13) -0.0072(13) 0.0021(11)
    Cl2 0.0459(11) 0.0978(17) 0.0739(14) -0.0247(12) 0.0002(10) -0.0134(13)
    N1 0.045(4) 0.049(4) 0.038(4) 0.004(3) 0.000(3) 0.001(3)
    N2 0.055(4) 0.057(4) 0.055(4) 0.015(3) -0.004(3) 0.001(3)
    N3 0.042(4) 0.054(4) 0.055(4) 0.010(3) -0.003(3) 0.008(3)
    N4 0.050(4) 0.043(4) 0.056(4) -0.008(3) 0.000(3) -0.004(3)
    N5 0.059(4) 0.057(4) 0.044(4) -0.010(3) 0.002(3) -0.017(3)
    N6 0.041(4) 0.057(4) 0.055(4) -0.016(3) -0.004(3) -0.007(3)
    O1 0.040(3) 0.083(4) 0.049(3) 0.017(3) 0.000(2) 0.002(3)
    O2 0.108(5) 0.067(4) 0.057(4) 0.024(4) -0.003(4) -0.006(3)
    O3 0.096(5) 0.045(3) 0.064(4) 0.025(3) -0.007(3) -0.009(3)
    O4 0.065(3) 0.043(3) 0.045(3) -0.016(3) 0.001(3) -0.005(2)
    O5 0.064(4) 0.126(6) 0.048(4) -0.026(4) 0.008(3) -0.018(4)
    O6 0.048(3) 0.082(4) 0.070(4) -0.026(3) 0.009(3) -0.002(4)
    O7 0.066(4) 0.078(4) 0.056(4) 0.006(3) 0.003(3) -0.004(3)
    O8 0.067(4) 0.100(5) 0.049(3) -0.013(3) 0.007(3) -0.001(3)
    C1 0.046(5) 0.057(5) 0.044(5) -0.001(4) 0.000(4) 0.015(4)
    C2 0.047(4) 0.051(5) 0.058(5) 0.004(4) 0.009(4) -0.010(4)
    C3 0.045(5) 0.055(5) 0.049(5) 0.008(4) 0.010(4) -0.001(4)
    C4 0.058(5) 0.070(5) 0.034(4) 0.005(4) 0.006(4) -0.002(4)
    C5 0.037(4) 0.063(5) 0.048(5) -0.001(4) 0.003(3) -0.004(4)
    C6 0.043(4) 0.049(5) 0.048(5) -0.002(4) 0.000(4) 0.003(4)
    C7 0.043(4) 0.056(5) 0.049(5) 0.000(4) -0.001(4) -0.013(4)
    C8 0.049(5) 0.044(4) 0.068(6) 0.000(4) 0.011(4) -0.002(4)
    C9 0.045(4) 0.036(4) 0.039(4) 0.001(3) 0.003(3) 0.002(3)
    C10 0.043(4) 0.046(4) 0.056(5) 0.014(4) -0.002(4) 0.001(4)
    C11 0.050(5) 0.039(4) 0.063(5) 0.006(4) 0.010(4) 0.007(4)
    C12 0.060(5) 0.062(5) 0.048(5) 0.005(4) -0.010(4) 0.004(4)
    C13 0.058(5) 0.048(5) 0.058(6) 0.005(4) -0.007(4) 0.007(4)
    C14 0.051(4) 0.054(5) 0.042(4) 0.002(4) 0.001(3) -0.003(4)
    C15 0.032(4) 0.045(4) 0.042(4) 0.006(3) 0.001(3) -0.004(3)
    C16 0.051(5) 0.047(5) 0.066(6) 0.010(4) 0.006(4) -0.003(4)
    C17 0.065(5) 0.059(5) 0.042(5) 0.008(4) 0.006(4) -0.012(4)
    C18 0.045(5) 0.070(6) 0.052(5) 0.006(4) -0.008(4) 0.006(4)
    C19 0.041(4) 0.050(5) 0.053(5) 0.000(3) 0.001(4) 0.000(4)
    C20 0.053(5) 0.048(4) 0.050(5) 0.006(4) 0.004(4) -0.002(4)
    C21 0.038(4) 0.053(5) 0.033(4) -0.001(3) 0.003(3) -0.005(4)
    C22 0.055(5) 0.051(5) 0.046(5) -0.003(4) -0.007(4) -0.008(4)
    C23 0.054(5) 0.052(5) 0.052(5) -0.005(4) 0.009(4) -0.007(4)
    C24 0.048(4) 0.078(6) 0.043(5) 0.006(4) 0.002(3) 0.007(4)
    C25 0.045(4) 0.050(5) 0.046(5) 0.001(4) -0.005(3) -0.004(4)
    C26 0.050(5) 0.053(5) 0.042(4) -0.002(4) -0.010(3) -0.007(4)
    C27 0.071(6) 0.035(4) 0.058(6) -0.005(4) 0.006(4) -0.012(4)
    C28 0.061(5) 0.062(5) 0.043(5) 0.001(4) 0.009(4) 0.006(4)
    C29 0.035(4) 0.073(6) 0.033(4) 0.004(4) 0.005(3) 0.005(4)
    C30 0.042(4) 0.043(5) 0.078(6) 0.000(3) 0.012(4) 0.001(4)
    C31 0.047(4) 0.054(5) 0.043(5) -0.006(4) -0.009(3) -0.008(4)
    C32 0.059(5) 0.058(5) 0.055(5) -0.012(4) -0.002(4) -0.014(4)
    C33 0.046(5) 0.068(6) 0.050(5) 0.005(4) 0.005(4) -0.014(4)
    C34 0.049(5) 0.062(5) 0.042(5) 0.000(4) 0.004(4) 0.001(4)
    C35 0.044(4) 0.038(4) 0.047(4) -0.003(3) 0.002(3) -0.003(3)
    C36 0.050(5) 0.044(4) 0.049(5) 0.004(3) 0.004(4) 0.000(4)
    C37 0.057(5) 0.074(6) 0.040(5) -0.004(4) 0.010(4) -0.003(4)
    C38 0.042(4) 0.063(5) 0.041(4) 0.003(4) 0.004(3) -0.002(4)
    C39 0.049(5) 0.062(5) 0.050(5) -0.006(4) 0.007(4) 0.000(4)
    C40 0.050(5) 0.055(5) 0.045(5) -0.010(4) 0.002(4) 0.004(4)
_geom_special_details
;
All e.s.d.'s (except the e.s.d. in the dihedral angle between two l.s. planes)
are estimated using the full covariance matrix. The cell e.s.d.'s are taken
into account individually in the estimation of e.s.d.'s in distances, angles
and torsion angles; correlations between e.s.d.'s in cell parameters are only
used when they are defined by crystal symmetry. An approximate (isotropic)
treatment of cell e.s.d.'s is used for estimating e.s.d.'s involving l.s.
planes.
;
loop_
    _geom_bond_atom_site_label_1
    _geom_bond_atom_site_label_2
    _geom_bond_site_symmetry_2
    _geom_bond_distance
    _geom_bond_publ_flag
    Cl1 C19 . 1.735(8) ?
    Cl2 C39 . 1.756(8) ?
    N1 C8 . 1.295(9) ?
    N1 C9 . 1.352(8) ?
    N2 C13 . 1.329(10) ?
    N2 N3 . 1.414(9) ?
    N2 H2 . 0.8600 ?
    N3 C14 . 1.290(9) ?
    N4 C28 . 1.328(10) ?
    N4 C29 . 1.357(9) ?
    N5 C33 . 1.363(10) ?
    N5 N6 . 1.389(8) ?
    N5 H5 . 0.8600 ?
    N6 C34 . 1.283(9) ?
    O1 C1 . 1.359(9) ?
    O1 C10 . 1.426(8) ?
    O2 C13 . 1.221(10) ?
    O3 C16 . 1.378(9) ?
    O3 H3 . 0.8200 ?
    O4 C21 . 1.346(8) ?
    O4 C30 . 1.429(9) ?
    O5 C33 . 1.214(9) ?
    O6 C36 . 1.353(9) ?
    O6 H6 . 0.8200 ?
    O7 H29 . 0.8498 ?
    O7 H30 . 0.8474 ?
    O8 H31 . 0.8522 ?
    O8 H32 . 0.8505 ?
    C1 C2 . 1.375(10) ?
    C1 C9 . 1.420(10) ?
    C2 C3 . 1.401(11) ?
    C2 H2A . 0.9300 ?
    C3 C4 . 1.361(11) ?
    C3 H3A . 0.9300 ?
    C4 C5 . 1.410(10) ?
    C4 H4 . 0.9300 ?
    C5 C6 . 1.407(10) ?
    C5 C9 . 1.412(9) ?
    C6 C7 . 1.365(10) ?
    C6 H6A . 0.9300 ?
    C7 C8 . 1.418(11) ?
    C7 H7 . 0.9300 ?
    C8 H8 . 0.9300 ?
    C10 C11 . 1.534(10) ?
    C10 H10A . 0.9700 ?
    C10 H10B . 0.9700 ?
    C11 C12 . 1.502(10) ?
    C11 H11A . 0.9700 ?
    C11 H11B . 0.9700 ?
    C12 C13 . 1.495(11) ?
    C12 H12A . 0.9700 ?
    C12 H12B . 0.9700 ?
    C14 C15 . 1.439(10) ?
    C14 H14 . 0.9300 ?
    C15 C16 . 1.392(10) ?
    C15 C20 . 1.428(10) ?
    C16 C17 . 1.358(11) ?
    C17 C18 . 1.398(11) ?
    C17 H17 . 0.9300 ?
    C18 C19 . 1.360(11) ?
    C18 H18 . 0.9300 ?
    C19 C20 . 1.357(10) ?
    C20 H20 . 0.9300 ?
    C21 C22 . 1.380(10) ?
    C21 C29 . 1.438(11) ?
    C22 C23 . 1.403(11) ?
    C22 H22 . 0.9300 ?
    C23 C24 . 1.336(12) ?
    C23 H23 . 0.9300 ?
    C24 C25 . 1.374(11) ?
    C24 H24 . 0.9300 ?
    C25 C29 . 1.405(10) ?
    C25 C26 . 1.431(11) ?
    C26 C27 . 1.383(11) ?
    C26 H26 . 0.9300 ?
    C27 C28 . 1.395(11) ?
    C27 H27 . 0.9300 ?
    C28 H28 . 0.9300 ?
    C30 C31 . 1.514(11) ?
    C30 H30A . 0.9700 ?
    C30 H30B . 0.9700 ?
    C31 C32 . 1.504(11) ?
    C31 H31A . 0.9700 ?
    C31 H31B . 0.9700 ?
    C32 C33 . 1.509(11) ?
    C32 H32A . 0.9700 ?
    C32 H32B . 0.9700 ?
    C34 C35 . 1.414(10) ?
    C34 H34 . 0.9300 ?
    C35 C40 . 1.377(10) ?
    C35 C36 . 1.440(10) ?
    C36 C37 . 1.359(11) ?
    C37 C38 . 1.380(11) ?
    C37 H37 . 0.9300 ?
    C38 C39 . 1.364(11) ?
    C38 H38 . 0.9300 ?
    C39 C40 . 1.367(11) ?
    C40 H40 . 0.9300 ?
loop_
    _geom_angle_atom_site_label_1
    _geom_angle_atom_site_label_2
    _geom_angle_atom_site_label_3
    _geom_angle_site_symmetry_1
    _geom_angle_site_symmetry_3
    _geom_angle
    _geom_angle_publ_flag
    C8 N1 C9 . . 118.1(6) ?
    C13 N2 N3 . . 120.5(7) ?
    C13 N2 H2 . . 119.7 ?
    N3 N2 H2 . . 119.7 ?
    C14 N3 N2 . . 115.7(6) ?
    C28 N4 C29 . . 117.4(7) ?
    C33 N5 N6 . . 119.6(6) ?
    C33 N5 H5 . . 120.2 ?
    N6 N5 H5 . . 120.2 ?
    C34 N6 N5 . . 116.2(6) ?
    C1 O1 C10 . . 116.4(6) ?
    C16 O3 H3 . . 109.5 ?
    C21 O4 C30 . . 115.9(6) ?
    C36 O6 H6 . . 109.5 ?
    H29 O7 H30 . . 100.0 ?
    H31 O8 H32 . . 95.0 ?
    O1 C1 C2 . . 125.5(7) ?
    O1 C1 C9 . . 113.9(6) ?
    C2 C1 C9 . . 120.6(7) ?
    C1 C2 C3 . . 120.4(7) ?
    C1 C2 H2A . . 119.8 ?
    C3 C2 H2A . . 119.8 ?
    C4 C3 C2 . . 120.4(7) ?
    C4 C3 H3A . . 119.8 ?
    C2 C3 H3A . . 119.8 ?
    C3 C4 C5 . . 120.5(7) ?
    C3 C4 H4 . . 119.8 ?
    C5 C4 H4 . . 119.8 ?
    C6 C5 C4 . . 122.9(7) ?
    C6 C5 C9 . . 117.0(6) ?
    C4 C5 C9 . . 120.1(7) ?
    C7 C6 C5 . . 120.3(7) ?
    C7 C6 H6A . . 119.9 ?
    C5 C6 H6A . . 119.9 ?
    C6 C7 C8 . . 117.3(7) ?
    C6 C7 H7 . . 121.4 ?
    C8 C7 H7 . . 121.4 ?
    N1 C8 C7 . . 124.7(7) ?
    N1 C8 H8 . . 117.7 ?
    C7 C8 H8 . . 117.7 ?
    N1 C9 C5 . . 122.7(6) ?
    N1 C9 C1 . . 119.3(6) ?
    C5 C9 C1 . . 118.0(6) ?
    O1 C10 C11 . . 109.6(6) ?
    O1 C10 H10A . . 109.8 ?
    C11 C10 H10A . . 109.8 ?
    O1 C10 H10B . . 109.8 ?
    C11 C10 H10B . . 109.8 ?
    H10A C10 H10B . . 108.2 ?
    C12 C11 C10 . . 108.5(6) ?
    C12 C11 H11A . . 110.0 ?
    C10 C11 H11A . . 110.0 ?
    C12 C11 H11B . . 110.0 ?
    C10 C11 H11B . . 110.0 ?
    H11A C11 H11B . . 108.4 ?
    C13 C12 C11 . . 114.9(7) ?
    C13 C12 H12A . . 108.5 ?
    C11 C12 H12A . . 108.5 ?
    C13 C12 H12B . . 108.5 ?
    C11 C12 H12B . . 108.5 ?
    H12A C12 H12B . . 107.5 ?
    O2 C13 N2 . . 122.0(8) ?
    O2 C13 C12 . . 123.7(7) ?
    N2 C13 C12 . . 114.2(8) ?
    N3 C14 C15 . . 120.2(7) ?
    N3 C14 H14 . . 119.9 ?
    C15 C14 H14 . . 119.9 ?
    C16 C15 C20 . . 118.1(7) ?
    C16 C15 C14 . . 124.1(7) ?
    C20 C15 C14 . . 117.8(6) ?
    C17 C16 O3 . . 117.2(7) ?
    C17 C16 C15 . . 121.7(7) ?
    O3 C16 C15 . . 121.1(7) ?
    C16 C17 C18 . . 120.1(7) ?
    C16 C17 H17 . . 119.9 ?
    C18 C17 H17 . . 119.9 ?
    C19 C18 C17 . . 118.0(7) ?
    C19 C18 H18 . . 121.0 ?
    C17 C18 H18 . . 121.0 ?
    C20 C19 C18 . . 124.2(7) ?
    C20 C19 Cl1 . . 118.2(6) ?
    C18 C19 Cl1 . . 117.6(6) ?
    C19 C20 C15 . . 117.9(7) ?
    C19 C20 H20 . . 121.0 ?
    C15 C20 H20 . . 121.0 ?
    O4 C21 C22 . . 126.4(7) ?
    O4 C21 C29 . . 114.7(6) ?
    C22 C21 C29 . . 118.9(7) ?
    C21 C22 C23 . . 120.2(7) ?
    C21 C22 H22 . . 119.9 ?
    C23 C22 H22 . . 119.9 ?
    C24 C23 C22 . . 121.5(8) ?
    C24 C23 H23 . . 119.2 ?
    C22 C23 H23 . . 119.2 ?
    C23 C24 C25 . . 120.0(8) ?
    C23 C24 H24 . . 120.0 ?
    C25 C24 H24 . . 120.0 ?
    C24 C25 C29 . . 121.8(8) ?
    C24 C25 C26 . . 122.9(7) ?
    C29 C25 C26 . . 115.3(7) ?
    C27 C26 C25 . . 119.8(7) ?
    C27 C26 H26 . . 120.1 ?
    C25 C26 H26 . . 120.1 ?
    C26 C27 C28 . . 119.1(7) ?
    C26 C27 H27 . . 120.4 ?
    C28 C27 H27 . . 120.4 ?
    N4 C28 C27 . . 123.4(7) ?
    N4 C28 H28 . . 118.3 ?
    C27 C28 H28 . . 118.3 ?
    N4 C29 C25 . . 124.9(7) ?
    N4 C29 C21 . . 117.5(6) ?
    C25 C29 C21 . . 117.6(7) ?
    O4 C30 C31 . . 109.6(6) ?
    O4 C30 H30A . . 109.7 ?
    C31 C30 H30A . . 109.7 ?
    O4 C30 H30B . . 109.7 ?
    C31 C30 H30B . . 109.7 ?
    H30A C30 H30B . . 108.2 ?
    C32 C31 C30 . . 109.2(6) ?
    C32 C31 H31A . . 109.8 ?
    C30 C31 H31A . . 109.8 ?
    C32 C31 H31B . . 109.8 ?
    C30 C31 H31B . . 109.8 ?
    H31A C31 H31B . . 108.3 ?
    C31 C32 C33 . . 113.7(7) ?
    C31 C32 H32A . . 108.8 ?
    C33 C32 H32A . . 108.8 ?
    C31 C32 H32B . . 108.8 ?
    C33 C32 H32B . . 108.8 ?
    H32A C32 H32B . . 107.7 ?
    O5 C33 N5 . . 122.6(7) ?
    O5 C33 C32 . . 125.1(7) ?
    N5 C33 C32 . . 112.2(7) ?
    N6 C34 C35 . . 122.2(7) ?
    N6 C34 H34 . . 118.9 ?
    C35 C34 H34 . . 118.9 ?
    C40 C35 C34 . . 119.8(7) ?
    C40 C35 C36 . . 117.1(7) ?
    C34 C35 C36 . . 123.0(7) ?
    O6 C36 C37 . . 120.0(7) ?
    O6 C36 C35 . . 119.9(7) ?
    C37 C36 C35 . . 120.1(7) ?
    C36 C37 C38 . . 121.3(7) ?
    C36 C37 H37 . . 119.3 ?
    C38 C37 H37 . . 119.3 ?
    C39 C38 C37 . . 118.4(8) ?
    C39 C38 H38 . . 120.8 ?
    C37 C38 H38 . . 120.8 ?
    C38 C39 C40 . . 122.0(7) ?
    C38 C39 Cl2 . . 119.1(6) ?
    C40 C39 Cl2 . . 118.7(6) ?
    C39 C40 C35 . . 120.8(7) ?
    C39 C40 H40 . . 119.6 ?
    C35 C40 H40 . . 119.6 ?
loop_
    _geom_torsion_atom_site_label_1
    _geom_torsion_atom_site_label_2
    _geom_torsion_atom_site_label_3
    _geom_torsion_atom_site_label_4
    _geom_torsion_site_symmetry_1
    _geom_torsion_site_symmetry_2
    _geom_torsion_site_symmetry_3
    _geom_torsion_site_symmetry_4
    _geom_torsion
    _geom_torsion_publ_flag
    C13 N2 N3 C14 . . . . -175.2(7) ?
    C33 N5 N6 C34 . . . . 176.2(7) ?
    C10 O1 C1 C2 . . . . 3.4(11) ?
    C10 O1 C1 C9 . . . . -175.8(6) ?
    O1 C1 C2 C3 . . . . 178.7(7) ?
    C9 C1 C2 C3 . . . . -2.1(11) ?
    C1 C2 C3 C4 . . . . 0.7(12) ?
    C2 C3 C4 C5 . . . . 1.2(12) ?
    C3 C4 C5 C6 . . . . 179.6(7) ?
    C3 C4 C5 C9 . . . . -1.5(12) ?
    C4 C5 C6 C7 . . . . 179.5(7) ?
    C9 C5 C6 C7 . . . . 0.7(11) ?
    C5 C6 C7 C8 . . . . -0.3(11) ?
    C9 N1 C8 C7 . . . . 0.6(11) ?
    C6 C7 C8 N1 . . . . -0.4(12) ?
    C8 N1 C9 C5 . . . . -0.3(10) ?
    C8 N1 C9 C1 . . . . -179.6(7) ?
    C6 C5 C9 N1 . . . . -0.4(11) ?
    C4 C5 C9 N1 . . . . -179.3(7) ?
    C6 C5 C9 C1 . . . . 179.0(7) ?
    C4 C5 C9 C1 . . . . 0.1(11) ?
    O1 C1 C9 N1 . . . . 0.4(10) ?
    C2 C1 C9 N1 . . . . -178.9(7) ?
    O1 C1 C9 C5 . . . . -179.0(6) ?
    C2 C1 C9 C5 . . . . 1.7(11) ?
    C1 O1 C10 C11 . . . . 178.9(6) ?
    O1 C10 C11 C12 . . . . -178.3(7) ?
    C10 C11 C12 C13 . . . . -177.6(7) ?
    N3 N2 C13 O2 . . . . -1.4(12) ?
    N3 N2 C13 C12 . . . . -177.1(7) ?
    C11 C12 C13 O2 . . . . 40.8(12) ?
    C11 C12 C13 N2 . . . . -143.5(8) ?
    N2 N3 C14 C15 . . . . -179.0(6) ?
    N3 C14 C15 C16 . . . . 4.3(11) ?
    N3 C14 C15 C20 . . . . -175.3(7) ?
    C20 C15 C16 C17 . . . . -1.8(11) ?
    C14 C15 C16 C17 . . . . 178.6(8) ?
    C20 C15 C16 O3 . . . . 179.4(7) ?
    C14 C15 C16 O3 . . . . -0.3(11) ?
    O3 C16 C17 C18 . . . . -179.5(7) ?
    C15 C16 C17 C18 . . . . 1.6(13) ?
    C16 C17 C18 C19 . . . . -0.9(12) ?
    C17 C18 C19 C20 . . . . 0.5(12) ?
    C17 C18 C19 Cl1 . . . . -179.8(6) ?
    C18 C19 C20 C15 . . . . -0.7(12) ?
    Cl1 C19 C20 C15 . . . . 179.6(5) ?
    C16 C15 C20 C19 . . . . 1.3(10) ?
    C14 C15 C20 C19 . . . . -179.0(7) ?
    C30 O4 C21 C22 . . . . -3.2(10) ?
    C30 O4 C21 C29 . . . . 176.2(6) ?
    O4 C21 C22 C23 . . . . 178.3(7) ?
    C29 C21 C22 C23 . . . . -1.0(11) ?
    C21 C22 C23 C24 . . . . 1.9(12) ?
    C22 C23 C24 C25 . . . . -0.7(12) ?
    C23 C24 C25 C29 . . . . -1.3(12) ?
    C23 C24 C25 C26 . . . . -179.4(7) ?
    C24 C25 C26 C27 . . . . 177.0(8) ?
    C29 C25 C26 C27 . . . . -1.2(11) ?
    C25 C26 C27 C28 . . . . 0.2(12) ?
    C29 N4 C28 C27 . . . . -2.6(12) ?
    C26 C27 C28 N4 . . . . 1.7(13) ?
    C28 N4 C29 C25 . . . . 1.5(11) ?
    C28 N4 C29 C21 . . . . -178.5(7) ?
    C24 C25 C29 N4 . . . . -177.9(7) ?
    C26 C25 C29 N4 . . . . 0.3(11) ?
    C24 C25 C29 C21 . . . . 2.1(11) ?
    C26 C25 C29 C21 . . . . -179.7(7) ?
    O4 C21 C29 N4 . . . . -0.3(9) ?
    C22 C21 C29 N4 . . . . 179.1(6) ?
    O4 C21 C29 C25 . . . . 179.7(6) ?
    C22 C21 C29 C25 . . . . -0.9(10) ?
    C21 O4 C30 C31 . . . . -177.9(6) ?
    O4 C30 C31 C32 . . . . 179.1(6) ?
    C30 C31 C32 C33 . . . . 176.8(7) ?
    N6 N5 C33 O5 . . . . -1.8(12) ?
    N6 N5 C33 C32 . . . . 176.2(7) ?
    C31 C32 C33 O5 . . . . -39.6(12) ?
    C31 C32 C33 N5 . . . . 142.4(7) ?
    N5 N6 C34 C35 . . . . -179.3(7) ?
    N6 C34 C35 C40 . . . . 177.8(7) ?
    N6 C34 C35 C36 . . . . -6.8(12) ?
    C40 C35 C36 O6 . . . . 177.6(7) ?
    C34 C35 C36 O6 . . . . 2.1(11) ?
    C40 C35 C36 C37 . . . . -2.2(10) ?
    C34 C35 C36 C37 . . . . -177.8(7) ?
    O6 C36 C37 C38 . . . . -179.3(7) ?
    C35 C36 C37 C38 . . . . 0.6(12) ?
    C36 C37 C38 C39 . . . . -1.4(12) ?
    C37 C38 C39 C40 . . . . 4.0(12) ?
    C37 C38 C39 Cl2 . . . . 179.4(6) ?
    C38 C39 C40 C35 . . . . -5.9(12) ?
    Cl2 C39 C40 C35 . . . . 178.7(6) ?
    C34 C35 C40 C39 . . . . -179.5(7) ?
    C36 C35 C40 C39 . . . . 4.8(11) ?
loop_
    _geom_hbond_atom_site_label_D
    _geom_hbond_atom_site_label_H
    _geom_hbond_atom_site_label_A
    _geom_hbond_site_symmetry_A
    _geom_hbond_distance_DH
    _geom_hbond_distance_HA
    _geom_hbond_distance_DA
    _geom_hbond_angle_DHA
    N2 H2 O7 3_455 0.86 2.07 2.836(9) 147.3
    N5 H5 O8 3 0.86 2.05 2.820(9) 148.5
    O3 H3 N3 . 0.82 1.92 2.630(8) 144.0
    O6 H6 N6 . 0.82 1.91 2.633(9) 147.1
    O7 H29 N1 . 0.85 2.05 2.876(8) 165.1
    O7 H30 O5 4_554 0.85 2.06 2.839(9) 152.6
    O8 H31 N4 . 0.85 2.04 2.872(9) 166.3
    O8 H32 O2 2 0.85 1.99 2.845(9) 179.6
    C7 H7 O6 4_554 0.93 2.53 3.267(10) 137
    C27 H27 O3 2_555 0.93 2.56 3.303(10) 137
    C19 Cl1 Cg5 2_564 1.735(8) 3.632(4) 4.127(9) 93.8(3)
    C39 Cl2 Cg1 4_555 1.756(8) 3.616(4) 4.109(9) 93.3(3)
