# Supplementary material for: (E)-N′-(5-Chloro-2-hydroxy­benzyl­idene)-4-(8-quinol­yloxy)butanohydrazide monohydrate
Source: Acta Crystallogr Sect E Struct Rep Online. 2009 Jun 27;65(Pt 7):o1695–6. doi: 10.1107/S1600536809023733 (PMC2969487; doi:10.1107/S1600536809023733)
Supplement: Supplementary file 2 [file e-65-o1695-Isup2.hkl]

# 
# h,k,l, Fc-squared, Fo-squared, sigma(Fo-squared) and status flag 
# 
data_I
_shelx_title ' 123 in Cc' 
_shelx_refln_list_code          4 
_shelx_F_calc_maximum      322.37 
_exptl_crystal_F_000      1680.00 
_reflns_d_resolution_high  0.8395 
 
loop_ 
 _symmetry_equiv_pos_as_xyz 
 'x, y, z' 
 'x, -y, z+1/2' 
 'x+1/2, y+1/2, z' 
 'x+1/2, -y+1/2, z+1/2' 
 
_cell_length_a    11.1667 
_cell_length_b    11.1500 
_cell_length_c    30.9089 
_cell_angle_alpha  90.000 
_cell_angle_beta   96.970 
_cell_angle_gamma  90.000 
 
_shelx_F_squared_multiplier     1.000 
 
loop_ 
 _refln_index_h 
 _refln_index_k 
 _refln_index_l 
 _refln_F_squared_calc 
 _refln_F_squared_meas 
 _refln_F_squared_sigma 
 _refln_observed_status 
   7   1 -32        7.91      110.09    116.69 o 
   7   3 -32       25.84      -18.84     92.11 o 
   7   1 -31       83.60      108.66     82.83 o 
   8   2 -31      163.32      147.97     93.64 o 
   7   3 -31        0.24      -51.27     70.78 o 
   6   0 -30      718.79      923.20    187.28 o 
   8   0 -30      528.96      574.56    178.86 o 
   7   1 -30       15.99       54.42     68.87 o 
   6   2 -30      135.21       49.45     75.28 o 
   8   2 -30       51.64       11.76     81.30 o 
   7   3 -30       38.84      -65.33     65.33 o 
   6   4 -30       99.93       58.73     72.31 o 
   7   5 -30      101.72      116.98     93.16 o 
   6   6 -30       51.21     -105.12    105.12 o 
   5   1 -29      324.16      431.95     92.01 o 
   7   1 -29      306.82      413.97    103.40 o 
   9   1 -29       32.65      116.31     90.39 o 
   6   2 -29      197.66      168.53     77.48 o 
   8   2 -29        1.32       -8.42     73.55 o 
   5   3 -29      380.51      359.07    131.33 o 
   7   3 -29        6.40      -61.50     61.50 o 
   6   4 -29       79.25       66.48     72.21 o 
   8   4 -29        0.70       77.00    103.87 o 
   5   5 -29       68.85      -88.38     88.38 o 
   7   5 -29       42.85      101.48     83.02 o 
   6   6 -29       37.55       24.29     75.47 o 
   5   7 -29      136.45      254.14    143.28 o 
   6   0 -28     2166.48     2210.92    299.95 o 
   8   0 -28      103.07       20.47    104.54 o 
   5   1 -28     1179.92     1350.94    163.27 o 
   7   1 -28      322.71      319.56     89.34 o 
   9   1 -28      128.54      105.31     84.65 o 
   6   2 -28      275.60      222.00     80.92 o 
   8   2 -28       95.27      176.09     85.89 o 
   5   3 -28       52.73       71.93     58.82 o 
   7   3 -28        8.62      -21.14     64.85 o 
   9   3 -28       23.92       74.89     86.66 o 
   4   4 -28      222.26      333.72    118.70 o 
   6   4 -28       14.43      -86.94    151.60 o 
   8   4 -28       47.03       87.42     77.76 o 
   5   5 -28      232.55      290.96     87.90 o 
   7   5 -28      104.35      127.98     98.33 o 
   4   6 -28      182.93      225.35    125.49 o 
   6   6 -28      140.32      219.13     88.86 o 
   5   7 -28      199.73      316.02    167.19 o 
   5   1 -27      190.07      367.39     81.88 o 
   7   1 -27      280.71      343.09     90.68 o 
   9   1 -27       18.20       54.33     85.70 o 
   4   2 -27      179.07      229.27     68.10 o 
   6   2 -27      288.54      420.66     89.14 o 
   8   2 -27       13.31      -10.33     65.04 o 
   5   3 -27       53.60       62.84     59.11 o 
   7   3 -27      214.49      355.53     90.58 o 
   9   3 -27      182.35      201.15     98.81 o 
   4   4 -27       17.79      -17.89     54.23 o 
   6   4 -27      257.35      187.76    133.91 o 
   8   4 -27       12.20       35.29     79.01 o 
   5   5 -27       97.16      162.60     73.65 o 
   7   5 -27      102.54      121.28     80.82 o 
   4   6 -27       43.72        3.73     97.66 o 
   6   6 -27       49.49       79.58     71.16 o 
   5   7 -27        0.68       -8.90     72.31 o 
   4   8 -27       60.45      -25.25    125.68 o 
   4   0 -26     1976.56     2157.65    241.23 o 
   6   0 -26      108.12      134.29     91.25 o 
   8   0 -26        7.92       54.81     97.85 o 
  10   0 -26       56.76      -52.13    129.13 o 
   3   1 -26     1681.48     1814.65    148.16 o 
   5   1 -26      311.39      377.72    100.81 o 
   7   1 -26      195.08      106.17     72.02 o 
   9   1 -26       73.50      110.38     88.28 o 
   4   2 -26       60.56      123.58     58.35 o 
   6   2 -26      176.55      239.03     79.48 o 
   8   2 -26       51.25       34.43     68.68 o 
  10   2 -26      223.93      414.16    127.21 o 
   3   3 -26      564.03      660.17    125.97 o 
   5   3 -26       33.52       -8.61     51.27 o 
   7   3 -26      172.17      210.91     99.28 o 
   9   3 -26        9.33      -77.86    110.67 o 
   4   4 -26      214.01      216.84     66.09 o 
   6   4 -26      217.29      270.21    196.94 o 
   8   4 -26       16.17       94.69     81.01 o 
   3   5 -26       63.75      -37.21     76.14 o 
   5   5 -26       13.16       28.89     58.25 o 
   7   5 -26        8.02      -41.70     63.51 o 
   9   5 -26       11.20      -33.96     88.76 o 
   4   6 -26     1264.92     1354.39    147.11 o 
   6   6 -26      287.03      259.11     88.38 o 
   8   6 -26       30.08      -54.04     85.80 o 
   3   7 -26       45.98      132.38    121.00 o 
   5   7 -26       17.80       93.54     69.25 o 
   7   7 -26       11.38       46.10     82.35 o 
   4   8 -26       39.47      -64.47     64.47 o 
   6   8 -26       14.17        6.12     74.22 o 
   3   9 -26      160.03      337.54    172.55 o 
   3   1 -25     5272.65     5392.78    346.63 o 
   5   1 -25      157.18      265.71     70.30 o 
   7   1 -25      101.84      140.03     70.11 o 
   9   1 -25       81.56       63.70     78.72 o 
   4   2 -25      255.58      363.75    190.53 o 
   6   2 -25      260.77      152.94     75.47 o 
   8   2 -25      296.01      237.69     85.32 o 
  10   2 -25       43.26       94.41     93.83 o 
   3   3 -25     1539.37     1911.35    160.69 o 
   5   3 -25      271.22      283.98     74.70 o 
   7   3 -25      361.31      592.74    105.41 o 
   9   3 -25       34.06      -24.20     79.01 o 
   4   4 -25      852.24     1028.99    196.85 o 
   6   4 -25      465.40      457.30     98.81 o 
   8   4 -25      187.21      144.43    123.10 o 
  -7   5 -25       49.82      147.68    176.28 o 
   3   5 -25      209.51      188.91     61.88 o 
   5   5 -25       30.50       37.97     54.81 o 
   7   5 -25       53.15      -65.71     65.71 o 
   9   5 -25      335.42      256.53    113.82 o 
   2   6 -25      560.02      659.69    145.48 o 
   4   6 -25       21.63       80.35     59.30 o 
   6   6 -25      262.27      284.17    108.66 o 
   8   6 -25       36.16       -0.29     82.26 o 
   3   7 -25      236.89      395.41     90.87 o 
   5   7 -25      105.67      140.22    110.57 o 
   7   7 -25       12.26       55.09     73.46 o 
   4   8 -25      175.72      107.32     79.58 o 
   6   8 -25       14.77       66.76     76.23 o 
   3   9 -25       39.47      -29.36    125.01 o 
   2   0 -24     7429.23     8329.01    740.80 o 
   4   0 -24     1746.22     1835.98    226.78 o 
   6   0 -24      528.06      496.32    129.89 o 
   8   0 -24      790.62      703.31    172.84 o 
  10   0 -24      215.54      -20.56    123.87 o 
   3   1 -24     1210.18     1423.64    127.40 o 
   5   1 -24      220.54      277.76     68.01 o 
   7   1 -24      205.32      233.57     76.52 o 
   9   1 -24       45.46       86.66     79.48 o 
  11   1 -24       71.48      224.39    118.80 o 
   2   2 -24       63.59      138.60     47.73 o 
   4   2 -24      414.96      471.93     79.68 o 
   6   2 -24      342.63      340.41     82.74 o 
   8   2 -24      131.19      220.57     85.13 o 
  10   2 -24      138.85      137.64    103.01 o 
   3   3 -24      254.12      125.49     53.28 o 
   5   3 -24      403.11      618.94    182.88 o 
   7   3 -24       47.64       71.16     66.76 o 
   9   3 -24      180.28       75.56    138.02 o 
   2   4 -24      451.93      514.30     74.41 o 
   4   4 -24      814.40      910.00    150.46 o 
   6   4 -24      262.76      168.53    151.13 o 
   8   4 -24       61.98       -4.78     69.25 o 
  10   4 -24        6.48       39.69     90.39 o 
  -7   5 -24      152.12      166.24    175.99 o 
   3   5 -24      237.96      241.23     62.55 o 
   5   5 -24       25.99       71.07     81.11 o 
   7   5 -24       40.53      141.08     77.86 o 
   9   5 -24      181.75      192.92     98.61 o 
   2   6 -24       26.75      145.77    100.05 o 
   4   6 -24      328.29      155.62     64.37 o 
   6   6 -24      398.39      388.33    154.76 o 
   8   6 -24       67.64      134.67     87.14 o 
   3   7 -24      463.94      384.89    108.27 o 
   5   7 -24      450.40      342.61    174.18 o 
   7   7 -24        6.23       89.24     80.44 o 
   2   8 -24       55.79      231.95    125.01 o 
   4   8 -24       24.98       25.25     68.48 o 
   6   8 -24       32.33       11.10     75.28 o 
   3   9 -24       40.59       26.21     75.75 o 
   5   9 -24      311.86      384.03    111.91 o 
   2  10 -24      146.32       35.29    130.37 o 
   3   1 -23      861.63     1172.65    197.04 o 
   5   1 -23       55.22       90.01     52.99 o 
   7   1 -23      197.48      218.56     93.64 o 
   9   1 -23       36.88       23.34     70.78 o 
  11   1 -23      121.05      151.70    114.87 o 
   2   2 -23     1865.72     1919.39    148.06 o 
   4   2 -23     1134.63     1245.83    155.91 o 
   6   2 -23      237.13      271.26     72.88 o 
   8   2 -23      205.59      314.21     92.59 o 
  10   2 -23       71.45       57.77     90.77 o 
   1   3 -23       22.52       12.05     54.62 o 
   3   3 -23      359.19      400.67     71.93 o 
   5   3 -23      137.65      249.64     68.58 o 
   7   3 -23      418.58      390.06     91.54 o 
   9   3 -23      153.13      331.04    101.87 o 
   2   4 -23      982.44     1230.91    111.72 o 
   4   4 -23      627.28      757.06     99.09 o 
   6   4 -23      204.48      165.38     70.11 o 
   8   4 -23       45.93      111.34     71.74 o 
  10   4 -23       16.51      144.91     99.57 o 
  -7   5 -23        0.07      105.12    158.11 o 
   1   5 -23      271.45      228.03     97.94 o 
   3   5 -23     1454.37     1806.90    154.19 o 
   5   5 -23      120.30      119.47     63.80 o 
   7   5 -23      292.66      352.75    142.90 o 
   9   5 -23      179.50      193.78    176.66 o 
   2   6 -23       11.23      121.00     58.44 o 
   4   6 -23       41.31       47.35     53.28 o 
   6   6 -23        8.89       -8.23     58.15 o 
   8   6 -23      133.36      158.30     84.84 o 
   1   7 -23      650.25      761.94    157.34 o 
   3   7 -23      699.38      946.25    120.23 o 
   5   7 -23      352.87      362.51     91.63 o 
   7   7 -23      119.31       64.08     83.12 o 
   2   8 -23      212.92      317.55     81.30 o 
   4   8 -23       61.30       96.51     69.63 o 
   6   8 -23       16.97       71.16     84.94 o 
   1   9 -23       85.05       63.80    116.40 o 
   3   9 -23       17.68       66.57     87.04 o 
   5   9 -23      926.59      969.59    139.65 o 
   2  10 -23       51.63      100.81    135.63 o 
   2   0 -22     2433.53     2182.80    228.12 o 
   4   0 -22      308.62      524.25    102.15 o 
   6   0 -22     1884.48     1809.77    225.64 o 
   8   0 -22      645.48      716.79    164.13 o 
  10   0 -22       36.90       92.11    128.46 o 
   1   1 -22     4499.68     4680.96    293.07 o 
   3   1 -22      215.33      259.69     61.88 o 
   5   1 -22      317.67      293.45    150.84 o 
   7   1 -22       24.49       61.12     57.01 o 
   9   1 -22       95.77       61.60     72.98 o 
  11   1 -22        7.24       66.76     97.18 o 
   2   2 -22      618.16      725.02    140.99 o 
   4   2 -22       68.74      100.43     49.55 o 
   6   2 -22      154.15      144.53     82.93 o 
   8   2 -22      139.61       99.09     65.81 o 
  10   2 -22       59.28      -23.05     74.61 o 
   1   3 -22     1272.06     1315.27    107.51 o 
   3   3 -22      863.89      850.99     97.75 o 
   5   3 -22      401.55      425.73     79.77 o 
   7   3 -22      394.55      456.34     93.54 o 
   9   3 -22       12.68       24.58     69.06 o 
  11   3 -22       10.45       61.12    112.77 o 
  -8   4 -22      187.24      235.77    180.78 o 
   2   4 -22      227.47      176.95     48.11 o 
   4   4 -22      486.89      535.82     85.89 o 
   6   4 -22      273.37      363.85    105.21 o 
   8   4 -22       91.54      203.25     85.99 o 
  10   4 -22        0.92       75.56     90.58 o 
  -7   5 -22       26.95      -21.71    155.62 o 
   1   5 -22       34.21        5.64     39.41 o 
   3   5 -22      356.02      295.36     69.35 o 
   5   5 -22      294.88      389.48     82.35 o 
   7   5 -22       67.98      178.96     76.52 o 
   9   5 -22       90.54      216.84    102.25 o 
   2   6 -22      414.66      566.82    193.98 o 
   4   6 -22      482.62      502.25    168.53 o 
   6   6 -22      330.69      390.44     95.36 o 
   8   6 -22       49.02       43.33     73.65 o 
   1   7 -22       69.99      135.44     55.67 o 
   3   7 -22       76.61       38.36     56.82 o 
   5   7 -22      459.32      526.64    140.51 o 
   7   7 -22       21.74       19.80     71.16 o 
   2   8 -22      363.24      442.38    182.98 o 
   4   8 -22      212.09      267.53     82.35 o 
   6   8 -22      347.12      390.73    188.33 o 
   1   9 -22       44.95       -8.99    114.20 o 
   3   9 -22      415.69      331.14    117.17 o 
   5   9 -22       74.19       65.42     79.10 o 
   2  10 -22       73.57       57.58     76.23 o 
   4  10 -22      132.34      166.62     90.39 o 
   1   1 -21      903.85      973.51    195.98 o 
   3   1 -21      114.69      167.29     46.58 o 
   5   1 -21       67.16      105.31    105.41 o 
   7   1 -21      408.04      487.90     91.15 o 
   9   1 -21       99.50      -20.76     70.01 o 
  11   1 -21       20.71       83.88     99.19 o 
   0   2 -21      419.94      542.52     84.94 o 
   2   2 -21      167.19      126.16     59.88 o 
   4   2 -21       13.07       84.74     45.82 o 
   6   2 -21       50.42       67.34     53.56 o 
   8   2 -21       13.90       -6.79     57.39 o 
  10   2 -21       20.39       56.43     80.44 o 
   1   3 -21      683.93      887.53     79.87 o 
   3   3 -21      679.91      659.21     98.42 o 
   5   3 -21     1284.53     1216.37    131.33 o 
   7   3 -21      225.86       66.57     87.71 o 
   9   3 -21      444.32      791.97    129.70 o 
  11   3 -21       88.03      -15.21    105.69 o 
  -8   4 -21       61.82      154.86    166.14 o 
   0   4 -21      262.36      342.71     83.79 o 
   2   4 -21      124.81      116.60     65.14 o 
   4   4 -21      122.75      141.75     57.39 o 
   6   4 -21      909.37     1140.42    126.54 o 
   8   4 -21       69.27      183.55     76.61 o 
  10   4 -21       70.94       63.22     88.57 o 
  -7   5 -21       19.21       -0.29    151.22 o 
   1   5 -21      188.19       68.87     46.77 o 
   3   5 -21      526.89      539.75     94.50 o 
   5   5 -21      160.01      230.42     68.58 o 
   7   5 -21       61.85       33.29     62.27 o 
   9   5 -21      207.23      216.93     95.46 o 
  -8   6 -21        1.94      -56.53    166.72 o 
   0   6 -21      408.63      477.48    122.33 o 
   2   6 -21      441.49      577.53     87.33 o 
   4   6 -21       59.20       74.03     54.52 o 
   6   6 -21      194.33      165.47     67.53 o 
   8   6 -21       79.35       49.64    140.60 o 
   1   7 -21      351.86      448.78     78.72 o 
   3   7 -21      330.91      341.47     81.01 o 
   5   7 -21      391.36      347.11    197.32 o 
   7   7 -21       42.37       80.73     72.79 o 
   9   7 -21       50.57       48.49    150.74 o 
   0   8 -21      459.72      716.31    148.45 o 
   2   8 -21     1010.67     1230.71    133.05 o 
   4   8 -21      231.17      240.65    129.51 o 
   6   8 -21       70.85      117.36     79.29 o 
   8   8 -21       10.56      -54.42     82.45 o 
   1   9 -21       76.81      118.99     64.95 o 
   3   9 -21       79.10       41.03    111.05 o 
   5   9 -21      349.10      310.95     99.00 o 
   7   9 -21       39.27      122.81     95.27 o 
   0  10 -21      292.62      230.04    129.32 o 
   2  10 -21       61.77      127.31     76.52 o 
   4  10 -21        9.00       89.53     83.60 o 
   0   0 -20     9894.23    11185.27    897.28 o 
   2   0 -20      973.64      902.73    127.69 o 
   4   0 -20      731.33      911.15    131.90 o 
   6   0 -20      228.29      194.84     91.63 o 
   8   0 -20     1752.40     2702.46    274.70 o 
  10   0 -20      175.36      297.28    134.20 o 
   1   1 -20     1096.37     1262.95     98.23 o 
   3   1 -20      535.95      529.99     70.49 o 
   5   1 -20      161.40      149.88    111.34 o 
   7   1 -20       75.82       93.07     61.79 o 
   9   1 -20       87.47      175.42     84.27 o 
  11   1 -20      238.84      227.74    145.96 o 
   0   2 -20      816.04      798.95     66.76 o 
   2   2 -20      315.19      280.06     61.12 o 
   4   2 -20      979.22     1062.85    109.71 o 
   6   2 -20       66.20       32.71     46.58 o 
   8   2 -20      181.90      159.92     74.70 o 
  10   2 -20      154.91      176.57    106.94 o 
   1   3 -20      395.08      377.24     54.33 o 
   3   3 -20       98.06      144.14     46.29 o 
   5   3 -20      224.04      258.25     67.05 o 
   7   3 -20        5.78       67.24     56.43 o 
   9   3 -20       90.76      100.91     75.85 o 
  11   3 -20       29.72       11.67    130.75 o 
  -8   4 -20      257.87      236.16    170.35 o 
   0   4 -20      980.51     1075.00    108.27 o 
   2   4 -20      796.14      955.44     95.27 o 
   4   4 -20      650.14      536.30     82.45 o 
   6   4 -20      108.43      151.32     60.07 o 
   8   4 -20       48.89       57.58    127.12 o 
  10   4 -20       76.68      -43.62    109.80 o 
  -9   5 -20       19.60       52.03    185.75 o 
  -7   5 -20       75.20      131.80    159.26 o 
  -5   5 -20       53.56       63.51    118.60 o 
  -1   5 -20       82.66      122.53     80.06 o 
   1   5 -20      587.25      629.37     77.95 o 
   3   5 -20      261.94      222.29     58.35 o 
   5   5 -20       90.14       96.70     52.61 o 
   7   5 -20      475.07      514.21    139.36 o 
   9   5 -20      231.31      120.42     89.43 o 
  -8   6 -20       30.30      252.42    183.07 o 
  -6   6 -20       55.30      190.15    154.19 o 
   0   6 -20      301.14      185.85     57.20 o 
   2   6 -20       38.36       54.33     46.10 o 
   4   6 -20     2065.65     1914.60    173.51 o 
   6   6 -20       44.96       52.32     52.22 o 
   8   6 -20       61.39      138.31     85.70 o 
  10   6 -20        8.44      -41.80    151.41 o 
  -1   7 -20     1373.76     1476.72    197.23 o 
   1   7 -20        3.96      140.13     81.30 o 
   3   7 -20      841.21      922.25    114.59 o 
   5   7 -20      276.81      450.51    208.13 o 
   7   7 -20       30.93       38.07     63.61 o 
   9   7 -20       48.67       34.82     89.53 o 
   0   8 -20      342.82      401.53     78.05 o 
   2   8 -20     1235.48     1476.05    145.67 o 
   4   8 -20      152.85      227.26     83.69 o 
   6   8 -20      121.05      143.00     69.35 o 
   8   8 -20       35.50      115.83    125.30 o 
  -1   9 -20        3.84       65.71     93.26 o 
   1   9 -20        9.39       49.07     60.93 o 
   3   9 -20      347.32      328.94    137.64 o 
   5   9 -20      202.83      315.45     94.79 o 
   7   9 -20       18.21       55.29     80.06 o 
   0  10 -20      114.46       52.80    104.16 o 
   2  10 -20       61.13      -11.29     66.67 o 
   4  10 -20      118.89       68.48    119.27 o 
   1  11 -20       25.30       64.28    112.20 o 
   1   1 -19      313.29      362.51     49.55 o 
   3   1 -19      648.29      729.32    101.67 o 
   5   1 -19      890.24      792.26     98.23 o 
   7   1 -19      129.45      145.48     64.56 o 
   9   1 -19      240.30      308.08     92.11 o 
  11   1 -19       59.24       32.90    116.12 o 
   0   2 -19     1410.63     1506.85     99.76 o 
   2   2 -19     1530.32     1588.63    181.73 o 
   4   2 -19       22.29       -5.45     36.73 o 
   6   2 -19      133.18       78.91     93.93 o 
   8   2 -19       27.88       99.86     63.61 o 
  10   2 -19       46.80       13.20     73.08 o 
  -9   3 -19       72.88      118.60    163.18 o 
  -1   3 -19      808.17      882.07    112.39 o 
   1   3 -19      384.17      444.67     55.09 o 
   3   3 -19     3724.89     3868.23    256.34 o 
   5   3 -19      190.43      238.64     61.60 o 
   7   3 -19      278.95      341.66     90.01 o 
   9   3 -19      103.94      145.86     77.28 o 
  11   3 -19        8.19      -35.77     62.55 o 
  -8   4 -19      168.69      209.28    159.26 o 
   0   4 -19      426.68      534.39     85.22 o 
   2   4 -19      611.21      575.04     73.84 o 
   4   4 -19       30.20       47.15     43.42 o 
   6   4 -19     1715.78     2208.72    179.92 o 
   8   4 -19       41.03      -26.97     59.88 o 
  10   4 -19      178.87       11.00     76.33 o 
  -9   5 -19      682.15      548.35    219.51 o 
  -7   5 -19      860.12      945.39    233.10 o 
  -5   5 -19      518.33      448.78    158.20 o 
  -1   5 -19      338.60      382.79     99.19 o 
   1   5 -19      156.19      134.86     46.39 o 
   3   5 -19      114.58      153.61     54.23 o 
   5   5 -19      100.29      189.19     62.46 o 
   7   5 -19       46.10       61.31     56.62 o 
   9   5 -19      403.22      499.29    119.47 o 
  -8   6 -19      106.45      268.68    187.85 o 
  -6   6 -19       74.81      323.10    163.94 o 
   0   6 -19      717.43      798.67     90.39 o 
   2   6 -19      324.18      270.40     65.71 o 
   4   6 -19      134.39      371.98    128.36 o 
   6   6 -19      223.80      238.55     78.24 o 
   8   6 -19       73.79      194.26    116.50 o 
  10   6 -19       21.02      -76.52    127.88 o 
  -1   7 -19     1353.78     1276.63    190.53 o 
   1   7 -19      660.16      859.69    100.43 o 
   3   7 -19      513.68      576.09     93.64 o 
   5   7 -19      109.16       90.10     86.56 o 
   7   7 -19       75.62       80.54     69.63 o 
   9   7 -19       17.33       16.36     81.30 o 
   0   8 -19      154.23      103.21     58.15 o 
   2   8 -19      466.88      425.35     88.09 o 
   4   8 -19      231.01      229.75     79.20 o 
   6   8 -19       27.48       78.91     72.41 o 
   8   8 -19       12.33      -18.36     81.30 o 
  -1   9 -19       19.89       45.62     88.09 o 
   1   9 -19      140.19       63.70     57.01 o 
   3   9 -19       36.03       97.37     70.97 o 
   5   9 -19       55.64       78.72     77.67 o 
   7   9 -19       18.92       88.28     81.88 o 
   0  10 -19       34.51        5.55    103.11 o 
   2  10 -19      110.43       48.02     85.89 o 
   4  10 -19      496.19      430.52    106.17 o 
   6  10 -19       17.65       30.13     87.14 o 
  -1  11 -19      230.63      206.12    123.20 o 
   1  11 -19       62.96       92.97    117.46 o 
   3  11 -19       72.96       19.99    113.92 o 
   0   0 -18      286.82      235.39     56.05 o 
   2   0 -18     3761.65     3800.61    340.89 o 
   4   0 -18     1497.00     1544.73    185.37 o 
   6   0 -18     1464.16     1250.70    187.38 o 
   8   0 -18      253.42      228.41    112.39 o 
  10   0 -18      281.69      177.33    122.24 o 
  12   0 -18       76.16      178.48     91.34 o 
  -1   1 -18     2160.89     2227.47    196.37 o 
   1   1 -18     1408.21     1506.37    109.90 o 
   3   1 -18      305.41      221.52     61.50 o 
   5   1 -18     1055.43     1181.65    115.16 o 
   7   1 -18      211.36      163.85     67.34 o 
   9   1 -18      262.19      226.69     82.64 o 
  11   1 -18      102.30      112.58    143.76 o 
   0   2 -18     5030.12     4142.36    258.92 o 
   2   2 -18      234.78      310.57     51.17 o 
   4   2 -18      287.29      314.40     61.98 o 
   6   2 -18      215.78      151.70     61.88 o 
   8   2 -18     1177.92     1602.50    160.88 o 
  10   2 -18       19.80       -0.67     50.98 o 
  12   2 -18       70.50      110.38     73.84 o 
  -9   3 -18      206.91      290.29    179.92 o 
  -1   3 -18      232.13      246.39     99.00 o 
   1   3 -18      349.02      371.31     52.70 o 
   3   3 -18      543.90      598.57     75.18 o 
   5   3 -18      584.20      778.49     95.46 o 
   7   3 -18       59.51       86.18     57.29 o 
   9   3 -18      221.72      343.19     72.31 o 
  11   3 -18       51.74      108.37     73.65 o 
 -10   4 -18      120.78      240.56    203.45 o 
  -8   4 -18      556.17      417.70    185.08 o 
  -2   4 -18       47.90       67.53     63.89 o 
   0   4 -18       17.74       21.52     28.98 o 
   2   4 -18       25.83       63.51     31.95 o 
   4   4 -18      822.51      812.92     95.74 o 
   6   4 -18      498.34      547.21     90.39 o 
   8   4 -18      103.82        8.03    102.34 o 
  10   4 -18      486.27      467.24    113.25 o 
  -9   5 -18      758.02      631.09    235.97 o 
  -7   5 -18      216.90      442.28    179.72 o 
  -5   5 -18      295.86      360.98    142.90 o 
  -1   5 -18      336.15      260.26     52.89 o 
   1   5 -18      528.13      476.33     85.32 o 
   3   5 -18      423.00      434.72     84.46 o 
   5   5 -18      274.52      284.75     69.73 o 
   7   5 -18      147.81      148.83    117.94 o 
   9   5 -18       71.79      -65.52     73.94 o 
  11   5 -18       54.98      -12.53    144.43 o 
  -8   6 -18      164.52      538.12    203.25 o 
  -6   6 -18      291.75      403.16    153.04 o 
  -4   6 -18      275.55      387.47    143.28 o 
  -2   6 -18       85.86       19.51     70.40 o 
   0   6 -18      156.51      172.74     52.13 o 
   2   6 -18       51.37       72.21     46.20 o 
   4   6 -18      368.98      560.88     89.24 o 
   6   6 -18      503.23      500.72     95.65 o 
   8   6 -18      463.75      552.66    112.58 o 
  10   6 -18      337.73      262.36    197.42 o 
  -7   7 -18      182.29       56.91    158.59 o 
  -1   7 -18     3212.19     2984.72    300.82 o 
   1   7 -18      198.57      300.82     62.46 o 
   3   7 -18       48.35       53.28     55.38 o 
   5   7 -18      103.32      213.87    103.78 o 
   7   7 -18       10.13      -57.10     57.10 o 
   9   7 -18      108.81      128.27     88.86 o 
  -2   8 -18       11.49       54.71     75.85 o 
   0   8 -18      302.28      209.76     65.23 o 
   2   8 -18      964.68     1128.56    127.02 o 
   4   8 -18       85.38      103.21     63.99 o 
   6   8 -18       50.53        0.19     61.60 o 
   8   8 -18       20.54       78.15     83.88 o 
  -1   9 -18       32.67      -68.68     68.68 o 
   1   9 -18      541.27      495.17     90.77 o 
   3   9 -18       76.47        2.68     65.33 o 
   5   9 -18      706.11      935.54    327.41 o 
   7   9 -18       35.42       36.54    107.13 o 
  -2  10 -18      137.09      164.04     99.09 o 
   0  10 -18      129.74      166.62    109.14 o 
   2  10 -18      160.57      121.57     71.45 o 
   4  10 -18      308.24      273.27     93.54 o 
   6  10 -18      103.44       77.19    121.86 o 
  -1  11 -18        9.24        0.00     91.92 o 
   1  11 -18        1.56      -92.49     92.49 o 
   3  11 -18       45.62      -74.99     92.11 o 
   1   1 -17     6904.76     7116.66    435.58 o 
   3   1 -17      558.96      550.17     71.07 o 
   5   1 -17      337.79      533.72     77.48 o 
   7   1 -17      302.88      371.21    228.12 o 
   9   1 -17       93.22       68.96     54.52 o 
  11   1 -17      122.66      211.77     62.46 o 
 -10   2 -17      138.05      140.03    177.24 o 
   0   2 -17     1022.20      859.98     71.16 o 
   2   2 -17     1343.72     1331.53    104.45 o 
   4   2 -17      355.78      339.65     62.75 o 
   6   2 -17      207.68      215.98    150.36 o 
   8   2 -17      673.90      849.07    144.53 o 
  10   2 -17       63.50       79.48     51.94 o 
  12   2 -17       32.39      104.45     99.19 o 
  -9   3 -17      331.17      611.00    202.11 o 
  -1   3 -17        9.32        4.40     85.03 o 
   1   3 -17      967.99     1022.77     84.84 o 
   3   3 -17     2790.29     2444.21    175.42 o 
   5   3 -17      485.92      408.32    107.32 o 
   7   3 -17      394.82      469.35     96.41 o 
   9   3 -17      210.78      298.42    146.63 o 
  11   3 -17       26.67       80.25     69.44 o 
 -10   4 -17      140.09      314.68    207.46 o 
  -8   4 -17      134.30       93.83    158.59 o 
  -2   4 -17      329.24      380.11     79.68 o 
   0   4 -17      285.51      300.53     50.02 o 
   2   4 -17       44.23       62.27     33.19 o 
   4   4 -17       63.39       52.32     48.69 o 
   6   4 -17      932.72      877.29    111.72 o 
   8   4 -17       21.73      -39.50     39.50 o 
  10   4 -17      265.72      182.50     88.86 o 
  -9   5 -17      174.82      422.00    197.61 o 
  -7   5 -17      969.83      971.41    227.74 o 
  -5   5 -17      795.59      723.20    178.48 o 
  -3   5 -17      879.58      723.87    157.25 o 
  -1   5 -17      851.57      983.37    107.41 o 
   1   5 -17      172.95      343.67    224.49 o 
   3   5 -17     1017.76     1123.68    110.76 o 
   5   5 -17      508.72      592.16     90.20 o 
   7   5 -17      344.39      341.37     87.81 o 
   9   5 -17      176.73      212.24     94.21 o 
  11   5 -17       30.81       55.76     86.28 o 
  -8   6 -17      264.25      286.95    175.23 o 
  -6   6 -17      433.88      660.65    180.11 o 
  -4   6 -17     1615.30     1489.44    230.32 o 
  -2   6 -17      184.67      129.41     77.09 o 
   0   6 -17      625.24      588.72     78.53 o 
   2   6 -17      267.76      232.90     84.17 o 
   4   6 -17      196.92      264.18     84.27 o 
   6   6 -17      397.69      362.22    251.56 o 
   8   6 -17      128.85      175.32     85.99 o 
  10   6 -17      278.49      339.74    111.24 o 
  -7   7 -17        9.19      -71.93     88.28 o 
  -1   7 -17     2397.91     2301.89    237.78 o 
   1   7 -17      267.79      451.75    148.83 o 
   3   7 -17      209.42      126.93     60.26 o 
   5   7 -17      359.41      452.23     91.44 o 
   7   7 -17        5.99      100.53     80.06 o 
   9   7 -17      232.04      297.66    105.50 o 
  -2   8 -17      164.38      274.51     93.93 o 
   0   8 -17      417.72      349.98     73.08 o 
   2   8 -17      105.74      274.99    109.33 o 
   4   8 -17       13.64        4.40     60.26 o 
   6   8 -17      327.69      306.36     91.82 o 
   8   8 -17        8.58       -1.15     83.60 o 
  -1   9 -17        8.84      121.09     82.54 o 
   1   9 -17      226.16       99.57     56.62 o 
   3   9 -17       80.38       35.29     66.28 o 
   5   9 -17      220.96      236.16     85.70 o 
   7   9 -17       77.38      133.33    108.66 o 
  -2  10 -17       28.28       32.71     84.84 o 
   0  10 -17      225.19      190.25    103.68 o 
   2  10 -17       41.81        4.30     73.55 o 
   4  10 -17      216.50      246.58    135.06 o 
   6  10 -17       18.78       51.27     78.15 o 
  -1  11 -17       24.67      112.20     90.68 o 
   1  11 -17       20.21      -28.69     95.55 o 
   3  11 -17       66.67       40.17     75.08 o 
   0   0 -16     4348.68     4042.22    355.91 o 
   2   0 -16     3299.90     2908.01    289.05 o 
   4   0 -16     2426.14     2427.38    255.29 o 
   6   0 -16     2918.78     2911.93    285.99 o 
   8   0 -16     1579.80     2087.82    175.04 o 
  10   0 -16      101.90       85.99     68.77 o 
  12   0 -16       38.39      158.01     87.42 o 
 -11   1 -16       15.51      -54.52    166.24 o 
  -1   1 -16     5756.11     6436.50    513.25 o 
   1   1 -16      436.13      405.74     62.94 o 
   3   1 -16     1451.67     1419.52    122.24 o 
   5   1 -16     1621.64     1972.18    145.96 o 
   7   1 -16      261.85      223.82     68.10 o 
   9   1 -16      258.14      343.00     88.95 o 
  11   1 -16      415.17      386.33     73.08 o 
 -10   2 -16      251.77      446.39    217.51 o 
  -2   2 -16     2032.62     2053.39    164.80 o 
   0   2 -16     1530.99     1261.32     91.44 o 
   2   2 -16     3206.55     2860.86    199.71 o 
   4   2 -16      550.52      450.41     72.88 o 
   6   2 -16      128.79      180.49     54.42 o 
   8   2 -16      267.06      320.61     59.68 o 
  10   2 -16       40.40       55.48     48.30 o 
  12   2 -16      204.95      208.32     72.50 o 
  -9   3 -16      113.78      206.60    169.01 o 
  -1   3 -16      623.76      675.66    154.19 o 
   1   3 -16      551.49      604.50    110.19 o 
   3   3 -16     3705.99     3657.04    242.85 o 
   5   3 -16        9.77      167.00    140.99 o 
   7   3 -16     1259.63     1320.91    112.20 o 
   9   3 -16       76.33       80.63     49.45 o 
  11   3 -16       29.72        7.46     99.00 o 
 -10   4 -16      146.35      339.36    212.24 o 
  -8   4 -16      215.32      103.21    146.82 o 
  -2   4 -16       73.78      110.00     58.06 o 
   0   4 -16     2119.10     1557.07    120.33 o 
   2   4 -16      852.69      911.82     88.00 o 
   4   4 -16        2.42        4.21     34.53 o 
   6   4 -16     1030.14     1120.62    212.72 o 
   8   4 -16      126.20      122.62     51.17 o 
  10   4 -16      272.99      220.47     85.03 o 
  -9   5 -16      283.30      340.89    194.65 o 
  -7   5 -16       83.72      350.65    162.03 o 
  -5   5 -16      903.43     1000.10    191.49 o 
  -3   5 -16       66.92       77.86     67.34 o 
  -1   5 -16      389.79      433.48     97.37 o 
   1   5 -16      743.44      729.99     80.73 o 
   3   5 -16      835.88      771.12     93.54 o 
   5   5 -16      233.38      181.73     59.11 o 
   7   5 -16       33.09      200.48     73.55 o 
   9   5 -16      144.97      209.95     87.71 o 
  11   5 -16       60.33       49.93     89.62 o 
  -8   6 -16       55.83      165.86    162.51 o 
  -6   6 -16      160.55      246.01    140.89 o 
  -4   6 -16     8666.91     8338.38    770.74 o 
  -2   6 -16      403.51      663.23    109.90 o 
   0   6 -16     1070.23     1340.81    134.29 o 
   2   6 -16      101.17       92.88     46.87 o 
   4   6 -16      159.14      201.25     75.18 o 
   6   6 -16       68.30       92.59     57.68 o 
   8   6 -16      120.72       36.16     65.14 o 
  10   6 -16       16.54       21.43     86.37 o 
  -7   7 -16        6.26      -21.90     84.94 o 
  -5   7 -16       26.54       20.76     79.01 o 
  -3   7 -16       30.14       28.50     69.44 o 
  -1   7 -16     1282.00     1344.54    173.79 o 
   1   7 -16      188.91      200.29     57.87 o 
   3   7 -16      376.22      308.85     73.46 o 
   5   7 -16      273.38      610.53    178.39 o 
   7   7 -16      844.94      888.58    132.86 o 
   9   7 -16      159.60       55.48     86.66 o 
  -8   8 -16       22.94      130.18    125.01 o 
  -2   8 -16      613.90      465.43    110.00 o 
   0   8 -16      139.67       96.61     54.33 o 
   2   8 -16      910.72     1032.53    119.75 o 
   4   8 -16       84.00       53.18     72.79 o 
   6   8 -16      161.74      269.73    124.25 o 
   8   8 -16       59.40      -49.74     75.85 o 
  -3   9 -16      420.41      323.87    110.57 o 
  -1   9 -16      300.89      330.37     98.52 o 
   1   9 -16      232.02      282.74     73.17 o 
   3   9 -16      202.16      272.22     92.78 o 
   5   9 -16       20.42       -5.83     66.48 o 
   7   9 -16      237.35      322.24    103.21 o 
  -2  10 -16       55.70        1.34     78.72 o 
   0  10 -16      130.71      200.86    107.89 o 
   2  10 -16       42.09      -24.68     56.15 o 
   4  10 -16       79.69      118.51     82.54 o 
   6  10 -16      233.31      299.95    173.22 o 
  -3  11 -16       24.99      110.47    109.61 o 
  -1  11 -16      173.79      325.11    120.33 o 
   1  11 -16       41.74      -23.72     99.47 o 
   3  11 -16       30.84       57.39     78.91 o 
   5  11 -16        0.26      -35.20     88.67 o 
 -11   1 -15       89.29      295.55    196.46 o 
  -1   1 -15     3127.57     3148.47    269.92 o 
   1   1 -15      782.05      811.87     83.98 o 
   3   1 -15     2247.77     2098.73    159.45 o 
   5   1 -15      158.20      263.13     58.82 o 
   7   1 -15      134.05       66.19     67.82 o 
   9   1 -15     1313.07     1698.53    117.36 o 
  11   1 -15      115.69      167.96     64.95 o 
 -10   2 -15       50.25      -10.23    157.06 o 
  -2   2 -15       45.19      256.43     43.42 o 
   0   2 -15     4937.29     6253.04    365.00 o 
   2   2 -15     7355.66     6770.12    407.56 o 
   4   2 -15      228.00      363.94     88.38 o 
   6   2 -15      928.24      838.55    180.87 o 
   8   2 -15      184.22      246.01     56.82 o 
  10   2 -15      131.35       39.12     46.49 o 
  12   2 -15      105.60      144.05     63.13 o 
 -11   3 -15      156.71       -3.25    190.34 o 
  -9   3 -15      505.57      473.65    203.45 o 
  -3   3 -15     2511.69     2921.40    236.54 o 
  -1   3 -15     1913.07     1661.13    117.55 o 
   1   3 -15     2411.96     2253.01    156.10 o 
   3   3 -15     3236.02     2908.78    202.01 o 
   5   3 -15     1725.02     1623.26    140.60 o 
   7   3 -15      540.71      660.93    104.07 o 
   9   3 -15      412.12      380.11    178.96 o 
  11   3 -15       25.93       36.63     55.00 o 
 -10   4 -15      868.89     1136.50    272.12 o 
  -8   4 -15      507.33      242.85    172.93 o 
  -6   4 -15     8426.59     8193.47    757.73 o 
  -2   4 -15      511.78      487.43     89.62 o 
   0   4 -15     1414.11     1443.82    112.00 o 
   2   4 -15      326.25      311.43     52.32 o 
   4   4 -15      313.27      397.04     66.19 o 
   6   4 -15      710.20      768.44    133.33 o 
   8   4 -15      521.13      602.49     82.93 o 
  10   4 -15       31.79       93.45     57.39 o 
  12   4 -15      122.76       81.49     98.52 o 
  -9   5 -15       53.54      140.22    170.83 o 
  -7   5 -15      252.90      233.77    152.94 o 
  -5   5 -15      213.82      305.69    134.00 o 
  -3   5 -15      504.20      465.71     72.69 o 
  -1   5 -15      252.01      233.67     41.32 o 
   1   5 -15     5296.25     4849.11    462.08 o 
   3   5 -15     1153.61     1033.58    108.85 o 
   5   5 -15      174.55      168.34     61.98 o 
   7   5 -15      615.66      351.70     81.40 o 
   9   5 -15      497.98      468.78    110.57 o 
  11   5 -15      277.83      214.92    103.21 o 
  -8   6 -15      186.87      204.50    165.95 o 
  -6   6 -15       89.30       49.35    118.41 o 
  -4   6 -15     2855.03     2782.23    221.52 o 
  -2   6 -15       86.51       83.41     51.27 o 
   0   6 -15      624.53      821.53    155.43 o 
   2   6 -15      432.24      425.06     74.32 o 
   4   6 -15      179.56      295.46     89.62 o 
   6   6 -15     1265.35     1494.32    196.46 o 
   8   6 -15       41.70       69.92     73.36 o 
  10   6 -15       33.63      -46.58     80.44 o 
  -9   7 -15       20.74      -71.16     92.59 o 
  -7   7 -15       52.05       18.27    149.88 o 
  -5   7 -15      945.32      863.23    139.55 o 
  -3   7 -15       73.72       43.42     58.25 o 
  -1   7 -15      572.80      669.45    116.79 o 
   1   7 -15      656.15      786.62     94.69 o 
   3   7 -15      371.43      499.67     86.37 o 
   5   7 -15       57.53      495.56    182.88 o 
   7   7 -15     1592.43     1433.68    351.22 o 
   9   7 -15       65.93      -73.55     73.55 o 
  -8   8 -15       57.56      148.64     93.93 o 
  -4   8 -15      153.04      210.43     85.03 o 
  -2   8 -15     1641.00     1530.09    197.99 o 
   0   8 -15      253.70      335.06     68.29 o 
   2   8 -15     1434.62     1479.02    217.03 o 
   4   8 -15       31.94       45.34     58.06 o 
   6   8 -15       68.09       27.16     63.99 o 
   8   8 -15       18.03       25.06     77.67 o 
  -3   9 -15      450.14      314.68    105.98 o 
  -1   9 -15       44.87      135.44     82.45 o 
   1   9 -15      737.70      747.69    100.62 o 
   3   9 -15      163.35      201.25     70.11 o 
   5   9 -15      258.97      289.91    132.47 o 
   7   9 -15      311.33      264.09    100.62 o 
  -2  10 -15      106.28      169.68     96.22 o 
   0  10 -15       75.01      174.65     93.26 o 
   2  10 -15       28.70       47.06     59.97 o 
   4  10 -15      433.47      463.80    106.46 o 
   6  10 -15      138.90      139.26     89.62 o 
  -3  11 -15       21.39       54.14     99.47 o 
  -1  11 -15      201.49      222.67    101.48 o 
   1  11 -15      181.36      273.36    120.33 o 
   3  11 -15       40.10      -49.07     65.81 o 
   5  11 -15        4.96      -20.95     79.77 o 
   0  12 -15       81.22      171.31    122.33 o 
   2  12 -15       31.51       16.64    115.83 o 
   0   0 -14     1662.85     1932.97    171.98 o 
   2   0 -14     6635.09     6590.21    633.39 o 
   4   0 -14     2065.85     1958.98    206.98 o 
   6   0 -14     1469.57     1691.07    202.78 o 
   8   0 -14     2882.48     2592.47    193.12 o 
  10   0 -14      197.78      132.86     76.23 o 
  12   0 -14      109.40      167.86    315.16 o 
 -11   1 -14       17.34       73.36    167.10 o 
  -1   1 -14     1789.21     1552.67    144.62 o 
   1   1 -14     2511.54     2552.68    164.99 o 
   3   1 -14     6829.62     6462.04    416.93 o 
   5   1 -14     1388.87     1585.19    126.73 o 
   7   1 -14      379.51      524.54     61.60 o 
   9   1 -14      511.84      664.38     83.12 o 
  11   1 -14      243.14      437.50     94.60 o 
 -10   2 -14        2.45      149.02    174.27 o 
  -2   2 -14      836.48     1382.32    113.44 o 
   0   2 -14    17269.38    14695.59    900.25 o 
   2   2 -14      172.44      150.36     35.29 o 
   4   2 -14      726.97     1359.74    355.24 o 
   6   2 -14      692.29      700.82     74.70 o 
   8   2 -14      198.66      437.59     95.94 o 
  10   2 -14       78.78      203.45     57.39 o 
  12   2 -14      359.26      492.97     88.76 o 
 -11   3 -14       54.19      219.71    192.35 o 
  -9   3 -14      253.40      405.55    185.27 o 
  -3   3 -14     3206.53     3272.24    287.33 o 
  -1   3 -14     2198.20     2339.00    150.46 o 
   3   3 -14     1869.70     2060.37    143.57 o 
   5   3 -14      394.73      353.14     67.82 o 
   7   3 -14      451.60      549.60     72.60 o 
   9   3 -14       40.90      101.10     44.00 o 
  11   3 -14      126.38      146.53     61.41 o 
 -10   4 -14      350.67      421.43    200.96 o 
  -8   4 -14      239.80      316.60    169.87 o 
  -6   4 -14     4276.52     3954.89    442.66 o 
  -4   4 -14      884.04      692.78    106.46 o 
  -2   4 -14      155.14      231.66     64.66 o 
   0   4 -14     2067.48     1916.42    138.60 o 
   2   4 -14     3261.09     3141.97    316.69 o 
   4   4 -14     1289.31     1351.71    246.97 o 
   6   4 -14      603.34      630.23     70.11 o 
   8   4 -14      699.62      833.77     93.26 o 
  10   4 -14      362.30      341.94     75.18 o 
  12   4 -14        9.23       34.43     78.05 o 
  -9   5 -14       36.54       92.97    149.31 o 
  -7   5 -14     1365.25     1455.68    249.36 o 
  -5   5 -14      437.19      304.45    130.85 o 
  -3   5 -14      259.21      303.49     79.87 o 
  -1   5 -14      223.95      374.37     46.20 o 
   1   5 -14       11.01       93.07     33.57 o 
   3   5 -14      993.19     1133.25    108.56 o 
   5   5 -14      360.63      388.91    104.35 o 
   7   5 -14      705.36      889.34    114.78 o 
   9   5 -14      437.08      314.88     97.94 o 
  11   5 -14       42.13       56.34     87.33 o 
 -10   6 -14       11.31       28.60    129.80 o 
  -8   6 -14       37.75      188.91    154.09 o 
  -6   6 -14      274.39      561.08    161.93 o 
  -4   6 -14      883.69     1001.35    108.08 o 
  -2   6 -14      318.62      296.99     79.39 o 
   0   6 -14     1368.44     1597.24    124.34 o 
   2   6 -14      141.56      194.07     54.04 o 
   4   6 -14      365.54      216.93     64.08 o 
   6   6 -14     1061.72      950.85    117.46 o 
   8   6 -14      367.13      372.46    113.15 o 
  10   6 -14      176.65       91.15    112.96 o 
  -9   7 -14       90.92      -57.20    145.48 o 
  -7   7 -14       56.52       77.76    100.05 o 
  -5   7 -14     1139.06     1176.10    137.64 o 
  -3   7 -14      192.73      141.46     72.88 o 
  -1   7 -14      748.46      544.62    116.98 o 
   1   7 -14       58.03      137.16     50.79 o 
   3   7 -14     1939.72     2159.66    189.58 o 
   5   7 -14      483.83      936.31    360.79 o 
   7   7 -14      208.74      207.46     78.34 o 
   9   7 -14      306.43      370.45    102.34 o 
  -8   8 -14      102.00      161.36     99.19 o 
  -6   8 -14      321.73      360.31    130.75 o 
  -4   8 -14       62.25      138.31     85.89 o 
  -2   8 -14      225.38      205.36     89.14 o 
   0   8 -14     1554.74     1670.99    141.66 o 
   2   8 -14      470.43      713.25     96.99 o 
   4   8 -14      240.71      208.90    127.69 o 
   6   8 -14      234.27      273.84    158.20 o 
   8   8 -14       31.39       47.25     77.86 o 
  -3   9 -14      353.66      507.61    116.31 o 
  -1   9 -14      220.83      197.32     98.52 o 
   1   9 -14      422.89      338.02    107.99 o 
   3   9 -14      161.75      115.64     62.17 o 
   5   9 -14      623.14      705.89    123.29 o 
   7   9 -14      218.11      313.54    104.35 o 
  -4  10 -14      353.04      406.03    119.94 o 
  -2  10 -14        3.98      -20.47     75.75 o 
   0  10 -14      417.80      328.94    119.94 o 
   2  10 -14       18.41       95.36     62.84 o 
   4  10 -14        3.63      136.68     79.77 o 
   6  10 -14       67.38       99.00     90.87 o 
  -3  11 -14      233.80      249.17    125.68 o 
  -1  11 -14       49.05       61.79    103.11 o 
   1  11 -14       10.94       35.29     92.21 o 
   3  11 -14       71.02      162.32    116.88 o 
   5  11 -14       98.20      183.07    121.76 o 
  -2  12 -14      175.54      174.27    119.85 o 
   0  12 -14       35.31      -22.29     94.02 o 
   2  12 -14        6.26      -46.10    100.62 o 
 -11   1 -13       26.29       10.23    125.30 o 
  -1   1 -13     1225.20     1226.12    116.50 o 
   1   1 -13     1130.91     1076.62     82.45 o 
   3   1 -13     1811.30     1771.32    147.49 o 
   5   1 -13     1314.00     1303.31    118.51 o 
   7   1 -13     1941.07     2260.37    123.77 o 
   9   1 -13      524.48      524.16     69.06 o 
  11   1 -13       70.89        7.36     70.68 o 
 -10   2 -13      377.34      391.87    197.90 o 
  -2   2 -13     1756.04     1906.47    172.07 o 
   0   2 -13    10917.69    10199.90    595.03 o 
   2   2 -13     3057.85     2590.27    179.34 o 
   4   2 -13     6356.93     5853.42    363.85 o 
   6   2 -13      699.30      677.67     74.13 o 
   8   2 -13       31.23       15.30     33.38 o 
  10   2 -13      258.10      174.37     65.71 o 
  12   2 -13       22.05       13.49     54.62 o 
 -11   3 -13        2.43       15.59    171.21 o 
  -9   3 -13       18.97       51.84    140.70 o 
  -3   3 -13     1793.98     2278.93    187.38 o 
  -1   3 -13    12598.03    11127.12    668.68 o 
   1   3 -13     1318.23     1634.54    144.81 o 
   3   3 -13     1754.11     1469.84    115.26 o 
   5   3 -13     1422.98     1404.03    101.87 o 
   7   3 -13     2221.72     2108.01    140.70 o 
   9   3 -13      913.94      875.09     88.57 o 
  11   3 -13      207.65      116.40     56.62 o 
 -10   4 -13       58.35       87.61    168.34 o 
  -8   4 -13       43.30      -14.25    131.13 o 
  -6   4 -13     1682.50     1627.75    254.62 o 
  -2   4 -13     1322.71     1182.70    141.18 o 
   0   4 -13      712.71      801.82     73.46 o 
   2   4 -13     6583.68     6406.85    416.65 o 
   4   4 -13      310.22      418.08     64.75 o 
   6   4 -13      404.57      478.34     61.12 o 
   8   4 -13      541.85      595.80     80.15 o 
  10   4 -13      363.90      482.93     77.00 o 
  12   4 -13      387.13      488.67     88.09 o 
  -9   5 -13     1262.08     1254.72    265.90 o 
  -7   5 -13      816.17     1308.57    223.44 o 
  -5   5 -13      537.80      745.87    161.65 o 
  -3   5 -13     1819.12     1533.83    140.03 o 
  -1   5 -13      864.48      950.85     86.37 o 
   1   5 -13     1964.66     1708.77    190.05 o 
   3   5 -13      942.32      987.00    146.25 o 
   5   5 -13      183.73      119.08     48.97 o 
   7   5 -13      377.61      293.45     74.22 o 
   9   5 -13      392.87      363.47     96.89 o 
  11   5 -13       14.96      -10.52     81.78 o 
 -10   6 -13        1.10      119.08    135.15 o 
  -8   6 -13       96.55      255.00    164.13 o 
  -6   6 -13      123.30      164.52    127.60 o 
  -4   6 -13     2383.61     1905.13    161.93 o 
  -2   6 -13       50.01       81.30     59.68 o 
   0   6 -13     2599.36     2577.64    175.32 o 
   2   6 -13      106.14      101.96     44.76 o 
   4   6 -13      476.75      514.50     93.16 o 
   6   6 -13      112.33      141.46     59.59 o 
   8   6 -13      544.96      520.71     98.04 o 
  10   6 -13      294.31      560.41    119.18 o 
  -9   7 -13       87.19      -20.76     90.96 o 
  -7   7 -13      193.79      137.35    131.42 o 
  -5   7 -13     1759.88     1577.44    156.86 o 
  -3   7 -13       78.80      106.84     56.43 o 
  -1   7 -13      530.26      567.58    107.22 o 
   1   7 -13      296.82      292.40     62.65 o 
   3   7 -13      319.09      293.83     73.27 o 
   5   7 -13      667.24      646.68    102.25 o 
   7   7 -13      281.49      299.38     82.07 o 
   9   7 -13      220.75      448.40    252.99 o 
  -8   8 -13       11.10      -83.41     83.41 o 
  -6   8 -13      153.46       95.55     91.92 o 
  -4   8 -13       51.48      -24.01     69.92 o 
  -2   8 -13     1004.11      922.15    145.39 o 
   0   8 -13       78.55      217.79     58.44 o 
   2   8 -13      358.32      444.19     92.88 o 
   4   8 -13     1265.18     1591.79    158.49 o 
   6   8 -13      111.86      195.89     81.01 o 
   8   8 -13      224.96      318.03    113.63 o 
  10   8 -13      121.45       67.62     91.15 o 
  -5   9 -13        7.66      133.81     99.67 o 
  -3   9 -13      874.83     1180.12    165.28 o 
  -1   9 -13      155.08      213.39     85.32 o 
   1   9 -13      502.06      476.62     82.64 o 
   3   9 -13       94.62      159.92     64.66 o 
   5   9 -13      171.03      208.04     82.26 o 
   7   9 -13      394.68      373.99     97.66 o 
   9   9 -13       13.61       13.01     90.29 o 
  -4  10 -13      206.14      232.81    105.21 o 
  -2  10 -13      237.10      155.91     97.08 o 
   0  10 -13       92.33      113.25     98.33 o 
   2  10 -13       12.27       60.26     58.54 o 
   4  10 -13      188.22      286.56     85.89 o 
   6  10 -13      303.63      156.77    100.62 o 
  -3  11 -13       44.12      219.42    106.36 o 
  -1  11 -13       38.38      -82.07     82.07 o 
   1  11 -13      208.71      241.90    108.85 o 
   3  11 -13       50.12       44.95     82.35 o 
   5  11 -13      251.94      386.80    172.07 o 
  -2  12 -13      102.25      202.20    121.09 o 
   0  12 -13      105.68       94.21    111.91 o 
   2  12 -13       60.61       -7.84    112.20 o 
   0   0 -12    11875.35    11722.53    971.41 o 
   2   0 -12     2007.89     1736.41    177.62 o 
   4   0 -12     4997.17     4744.85    416.74 o 
   6   0 -12     9267.10     8644.17    520.04 o 
   8   0 -12     1221.58     1442.96    152.18 o 
  10   0 -12     1252.90     1134.01    282.26 o 
  12   0 -12      183.64      172.26    189.38 o 
 -11   1 -12       21.48      304.83    157.53 o 
  -1   1 -12       86.22       97.85     25.06 o 
   1   1 -12      900.05      947.02     72.88 o 
   3   1 -12     2187.34     2018.67    157.53 o 
   5   1 -12     1886.74     1802.98    113.34 o 
   7   1 -12      382.92      366.72     51.75 o 
   9   1 -12     1285.68     1510.68    112.10 o 
  11   1 -12       14.84       36.63     45.82 o 
 -10   2 -12       35.66       79.10    155.24 o 
  -2   2 -12       50.05      146.63     41.32 o 
   0   2 -12     6116.31     5146.67    317.27 o 
   2   2 -12     5121.83     4490.62    275.66 o 
   4   2 -12     2387.75     2053.20    157.15 o 
   6   2 -12     1401.54     1603.46    112.10 o 
   8   2 -12      435.48      535.16     86.75 o 
  10   2 -12      627.10      777.82     87.14 o 
  12   2 -12      211.29       84.17     62.84 o 
 -11   3 -12      247.05      459.69    219.32 o 
  -9   3 -12     1204.43     1356.68    272.79 o 
  -7   3 -12       37.02       89.72    105.60 o 
  -3   3 -12     1763.49     1944.25    169.49 o 
  -1   3 -12     6255.69     5717.22    358.87 o 
   1   3 -12     2468.06     2639.43    172.65 o 
   3   3 -12      115.88       89.62     36.25 o 
   5   3 -12      286.09      358.40     50.41 o 
   7   3 -12      565.10      505.22     61.88 o 
   9   3 -12      203.54      356.20     61.02 o 
  11   3 -12       93.45      205.26     64.37 o 
 -10   4 -12      743.96      910.96    249.74 o 
  -8   4 -12       73.62      279.10    151.70 o 
  -6   4 -12     2938.77     2709.64    322.34 o 
  -4   4 -12      309.29      289.53    101.67 o 
  -2   4 -12     2076.46     1886.58    191.01 o 
   0   4 -12     1555.41     1274.43    104.45 o 
   2   4 -12     1710.49     2036.46    143.38 o 
   4   4 -12     1533.73     1324.35    176.95 o 
   6   4 -12      907.45      904.17     82.64 o 
   8   4 -12      184.29      302.82     60.55 o 
  10   4 -12      205.71      244.67     62.27 o 
  12   4 -12      132.45      170.54    106.55 o 
  -9   5 -12      148.44      197.61    162.89 o 
  -7   5 -12     2681.19     2353.54    331.81 o 
  -5   5 -12      591.67      447.25    139.84 o 
  -3   5 -12      974.76      954.10    136.68 o 
  -1   5 -12      565.14      855.01     66.95 o 
   1   5 -12      183.67      165.09     92.40 o 
   3   5 -12      529.26      518.51     75.37 o 
   5   5 -12      136.46      231.09     67.82 o 
   7   5 -12      432.81      382.69     60.55 o 
   9   5 -12       79.92      100.53     70.78 o 
  11   5 -12       95.32      123.00     80.73 o 
 -10   6 -12       33.48       54.04     92.01 o 
  -8   6 -12       23.76       15.88     88.00 o 
  -6   6 -12      264.38      147.39    123.20 o 
  -4   6 -12     2399.78     2387.49    278.53 o 
  -2   6 -12       89.26       66.76     41.51 o 
   0   6 -12      588.60      648.21     76.33 o 
   2   6 -12      751.93      648.31     83.41 o 
   4   6 -12      387.50      534.20     84.94 o 
   6   6 -12     3657.52     3432.84    325.30 o 
   8   6 -12     1675.99     1495.66    159.83 o 
  10   6 -12      240.72      324.54    121.09 o 
  -9   7 -12       28.61       -1.34     90.96 o 
  -7   7 -12        2.39      -49.93     80.25 o 
  -5   7 -12     3209.42     2993.04    234.72 o 
  -3   7 -12     2154.07     1739.37    161.93 o 
  -1   7 -12      263.82      209.38     85.89 o 
   1   7 -12      282.42      219.04     55.76 o 
   3   7 -12      640.36      860.84    101.01 o 
   5   7 -12     1347.51     1304.27    138.50 o 
   7   7 -12       78.70       79.48     61.79 o 
   9   7 -12       76.12      204.78     84.94 o 
  -8   8 -12       69.60       78.53     91.06 o 
  -6   8 -12      180.91      190.44     90.96 o 
  -4   8 -12      112.43      189.58     87.23 o 
  -2   8 -12      595.90      661.22    119.85 o 
   0   8 -12      620.44      782.41     90.29 o 
   2   8 -12     1338.45     1139.85    139.65 o 
   4   8 -12      431.42      414.45     87.90 o 
   6   8 -12      729.46     1015.79    303.40 o 
   8   8 -12      273.90      220.85    126.45 o 
  10   8 -12       22.04       71.26     90.20 o 
  -7   9 -12       52.85      427.36    145.96 o 
  -5   9 -12      245.67      292.69    113.54 o 
  -3   9 -12      297.09      216.74     94.41 o 
  -1   9 -12     1178.41      981.74    157.44 o 
   1   9 -12      596.73      776.76     99.57 o 
   3   9 -12      345.44      306.94     79.20 o 
   5   9 -12      152.59      152.27     77.57 o 
   7   9 -12       84.79      143.19     78.24 o 
   9   9 -12       11.41       35.29     86.66 o 
  -4  10 -12      366.78      377.33    129.70 o 
  -2  10 -12       23.30      -37.59     73.75 o 
   0  10 -12       21.28       74.32     85.41 o 
   2  10 -12      128.17      103.59     67.72 o 
   4  10 -12       30.16       92.78     70.97 o 
   6  10 -12      140.62      101.10     84.55 o 
   8  10 -12       36.25       95.46     88.09 o 
  -5  11 -12       14.80      151.22    118.41 o 
  -3  11 -12      106.16       52.80     83.31 o 
  -1  11 -12      123.92      316.98    120.23 o 
   1  11 -12      171.75      188.14    108.27 o 
   3  11 -12       87.51       -1.72     63.99 o 
   5  11 -12      104.74      104.07     90.01 o 
  -2  12 -12       80.70      178.77    118.89 o 
   0  12 -12       10.94      -41.99     92.97 o 
   2  12 -12       76.19      213.68    136.20 o 
   4  12 -12       42.67       42.85     84.36 o 
 -11   1 -11      271.72      377.24    176.66 o 
  -1   1 -11     2233.78     1982.13    177.62 o 
   1   1 -11     2998.35     2829.48    185.08 o 
   3   1 -11     4174.14     4461.92    459.50 o 
   5   1 -11     2646.31     2620.87    130.37 o 
   7   1 -11      708.78      609.00     69.82 o 
   9   1 -11      238.59      314.11     54.14 o 
  11   1 -11       22.61       64.75     49.45 o 
  13   1 -11      200.20       74.41     65.81 o 
 -10   2 -11      112.39      103.30    150.36 o 
  -2   2 -11      531.37      784.80     80.35 o 
   0   2 -11     1053.06     1258.26    106.36 o 
   2   2 -11     3560.93     3249.96    203.06 o 
   4   2 -11     1057.80     1039.80    106.17 o 
   6   2 -11      354.68      379.92     48.40 o 
   8   2 -11     1103.05     1118.61    125.01 o 
  10   2 -11      800.42      788.91     88.09 o 
  12   2 -11       73.67      131.52     60.35 o 
 -11   3 -11      270.42      196.46    190.63 o 
  -9   3 -11     1293.54     1274.81    267.63 o 
  -7   3 -11     1945.56     1748.65    280.92 o 
  -1   3 -11     5324.46     5113.96    313.25 o 
   1   3 -11     1658.57     1774.29    118.80 o 
   3   3 -11      299.99      452.13     59.11 o 
   5   3 -11      984.70     1121.39     88.76 o 
   7   3 -11      357.00      404.40     54.33 o 
   9   3 -11     4667.96     5018.89    243.14 o 
  11   3 -11      183.16      155.62     60.35 o 
 -10   4 -11      664.62      941.38    240.94 o 
  -8   4 -11       33.87       13.58    128.27 o 
  -6   4 -11      274.86      603.35    155.33 o 
  -4   4 -11      810.87      853.28    159.54 o 
   0   4 -11     3034.20     2735.75    153.04 o 
   2   4 -11      931.70      813.30     97.66 o 
   4   4 -11     1629.49     1383.46    116.69 o 
   6   4 -11     1219.68     1403.65    104.45 o 
   8   4 -11      810.55      934.68     87.14 o 
  10   4 -11       26.58       51.94     47.35 o 
  12   4 -11      213.81      166.43     78.05 o 
 -11   5 -11       76.31      102.25    104.26 o 
  -9   5 -11       83.91      179.34    150.46 o 
  -7   5 -11     2772.38     3015.14    354.38 o 
  -5   5 -11       70.85      203.45    102.63 o 
  -3   5 -11      682.42      751.99     86.37 o 
  -1   5 -11     1423.54     1363.19     89.62 o 
   1   5 -11      165.27      293.55    160.59 o 
   3   5 -11     1001.66      875.28     99.76 o 
   5   5 -11      918.16     1049.36    160.79 o 
   7   5 -11       88.23      159.16     49.74 o 
   9   5 -11      148.52      199.05     54.23 o 
  11   5 -11      886.77      995.32    165.38 o 
 -10   6 -11      135.88       41.32     92.40 o 
  -8   6 -11      248.24      246.01    174.94 o 
  -6   6 -11      778.30      900.92    126.35 o 
  -4   6 -11      335.30      486.95     85.03 o 
  -2   6 -11      779.68      706.37     67.15 o 
   0   6 -11     4691.58     4173.92    230.71 o 
   2   6 -11     1436.46     1458.26    129.22 o 
   4   6 -11      294.81      497.76     78.91 o 
   6   6 -11     1282.25     1491.17    142.80 o 
   8   6 -11     1074.75     1088.68    132.38 o 
  10   6 -11      203.52      290.68     97.85 o 
  -9   7 -11       86.15       52.22    135.44 o 
  -7   7 -11      166.38      112.29     89.34 o 
  -5   7 -11     3214.94     2973.15    227.55 o 
  -3   7 -11      593.83      661.41     72.60 o 
  -1   7 -11       37.46      200.19     70.40 o 
   1   7 -11     1051.35     1024.59    127.31 o 
   3   7 -11      791.59      723.87     99.95 o 
   5   7 -11      434.37      639.03    224.87 o 
   7   7 -11       69.10      117.74    101.96 o 
   9   7 -11      233.52       98.61     79.20 o 
  -8   8 -11      215.42      207.94    102.34 o 
  -6   8 -11      116.97       57.87     77.19 o 
  -4   8 -11       76.58      179.82     68.96 o 
  -2   8 -11      758.95      970.84    134.77 o 
   0   8 -11      744.66      791.02    106.65 o 
   2   8 -11      366.62      356.20     72.12 o 
   4   8 -11      692.32      817.03    111.72 o 
   6   8 -11     2075.75     1963.38    180.78 o 
   8   8 -11       43.78       76.71     69.92 o 
  10   8 -11       35.86       77.19     90.96 o 
  -7   9 -11      267.37      213.20    107.51 o 
  -5   9 -11       48.14       81.11     99.00 o 
  -3   9 -11       75.06      138.98     92.30 o 
  -1   9 -11      410.59      348.74    110.00 o 
   1   9 -11     1494.11     1267.35    130.37 o 
   3   9 -11      431.27      337.35    105.60 o 
   5   9 -11       65.90      184.03     82.45 o 
   7   9 -11      112.59      114.97     72.21 o 
   9   9 -11       25.80       25.25     83.12 o 
  -6  10 -11       73.74       48.21    118.13 o 
  -4  10 -11     1454.28     1499.10    225.92 o 
  -2  10 -11       43.02      115.16     81.68 o 
   0  10 -11        3.23      -61.60     61.60 o 
   2  10 -11      102.31      156.86     68.68 o 
   4  10 -11      197.63      296.03     83.69 o 
   6  10 -11       94.24      196.46     83.88 o 
   8  10 -11        5.77       33.00     79.58 o 
  -5  11 -11       15.68       87.81    119.08 o 
  -3  11 -11      143.85      308.18    121.95 o 
  -1  11 -11      174.60      126.35     93.93 o 
   1  11 -11      181.82      339.08    118.51 o 
   3  11 -11      472.67      492.78    103.68 o 
   5  11 -11       29.52      -10.23     87.52 o 
  -2  12 -11      320.11      419.23    149.50 o 
   0  12 -11       16.23       17.03     97.47 o 
   2  12 -11       76.95      195.98    117.46 o 
   4  12 -11       28.25       47.15     78.24 o 
 -12   0 -10      121.07       43.04    143.66 o 
   0   0 -10    40717.39    44739.18   3596.88 o 
   2   0 -10    23817.05    23659.41   2101.21 o 
   4   0 -10     9504.52     8555.41    522.43 o 
   6   0 -10      865.04      942.72    128.55 o 
   8   0 -10     5306.52     4960.64    334.29 o 
  10   0 -10     2910.83     3246.80    246.58 o 
  12   0 -10      384.93      556.96    116.31 o 
 -11   1 -10        2.83       55.95    130.08 o 
  -1   1 -10     3241.26     2828.43    242.57 o 
   1   1 -10     9922.61     8571.00    511.43 o 
   3   1 -10    26642.37    25162.63   1468.21 o 
   5   1 -10       66.47      113.06     36.16 o 
   7   1 -10      307.68      208.80     39.41 o 
   9   1 -10      444.83      555.82     67.15 o 
  11   1 -10       31.37      144.33     56.72 o 
  13   1 -10       27.33       25.06     59.02 o 
 -12   2 -10      247.88      209.38    162.51 o 
 -10   2 -10      244.72      529.03    213.39 o 
  -8   2 -10     1195.47      960.22    228.60 o 
  -2   2 -10     2241.16     2068.12    193.98 o 
   0   2 -10     4189.77     3345.03    215.02 o 
   2   2 -10     2389.78     2279.69    141.37 o 
   4   2 -10      680.26      824.97    163.85 o 
   6   2 -10      344.62      343.48     58.73 o 
   8   2 -10      625.48      608.71     89.81 o 
  10   2 -10      211.82      249.36     56.43 o 
  12   2 -10      102.22       78.15     57.77 o 
 -11   3 -10      151.38      157.82    186.42 o 
  -9   3 -10      310.02      611.87    198.76 o 
  -7   3 -10     1051.67     1245.44    217.12 o 
  -1   3 -10     4876.02     4395.35    281.40 o 
   1   3 -10     8034.49     7681.66    478.72 o 
   3   3 -10     1575.14     1688.20    122.33 o 
   5   3 -10      907.17      956.49    100.14 o 
   7   3 -10      741.79      793.12     73.17 o 
   9   3 -10      407.92      471.55     96.03 o 
  11   3 -10      277.49      389.86     79.48 o 
 -10   4 -10      817.76      883.03    235.58 o 
  -8   4 -10      172.79      114.20    123.87 o 
  -6   4 -10      730.23      895.85    180.68 o 
  -4   4 -10     1066.65     1268.59    184.12 o 
  -2   4 -10       30.14      292.97     78.15 o 
   0   4 -10     1337.50     1196.28     79.29 o 
   2   4 -10      306.45      322.15     73.08 o 
   4   4 -10     2364.63     2160.32    124.73 o 
   6   4 -10      804.22      743.57     73.75 o 
   8   4 -10      118.96       98.14     39.22 o 
  10   4 -10      400.42      392.16     85.41 o 
  12   4 -10      193.93      147.20     77.95 o 
 -11   5 -10       24.56        7.27     95.07 o 
  -9   5 -10       51.14       45.05    145.29 o 
  -7   5 -10     3269.86     2985.97    365.19 o 
  -5   5 -10      200.87      382.60    123.87 o 
  -3   5 -10     2499.70     2246.60    257.20 o 
  -1   5 -10      376.97      579.25     68.10 o 
   1   5 -10      260.13      419.13     71.26 o 
   3   5 -10      163.20      240.27     55.09 o 
   5   5 -10       38.95       66.00     33.57 o 
   7   5 -10      388.50      400.86     88.57 o 
   9   5 -10      203.59      215.59     64.18 o 
  11   5 -10       48.90       73.17     73.46 o 
 -10   6 -10      285.29      177.72    106.55 o 
  -8   6 -10      119.58       57.48     86.47 o 
  -6   6 -10      178.81      301.49     87.42 o 
  -4   6 -10     1536.19     1491.64    139.74 o 
  -2   6 -10      614.93      532.19     59.97 o 
   0   6 -10     4526.59     6192.12    304.55 o 
   2   6 -10     1487.93     1293.08    145.96 o 
   4   6 -10      732.31      851.37    151.51 o 
   6   6 -10      125.36       55.00     48.97 o 
   8   6 -10      154.54      132.00     67.05 o 
  10   6 -10       70.91       54.62     74.41 o 
  -9   7 -10      105.20      112.29    113.73 o 
  -7   7 -10      371.16      180.68     91.15 o 
  -5   7 -10      736.47      718.90    106.84 o 
  -3   7 -10     1007.12      830.90     80.82 o 
  -1   7 -10     1690.20     1525.31    183.93 o 
   1   7 -10      625.04      508.76     74.80 o 
   3   7 -10     1360.88     1214.64    171.59 o 
   5   7 -10      145.75      348.64    131.33 o 
   7   7 -10     1967.09     2231.39    185.46 o 
   9   7 -10      184.10      164.23     77.67 o 
  11   7 -10       43.43       57.10     92.49 o 
  -8   8 -10       49.13       92.97     96.99 o 
  -6   8 -10       74.60      113.73     80.54 o 
  -4   8 -10      361.60      464.57     71.93 o 
  -2   8 -10      649.26      688.00    124.53 o 
   0   8 -10      507.38      622.10    115.74 o 
   2   8 -10     1217.18     1006.90    260.16 o 
   4   8 -10       87.95      181.25     80.82 o 
   6   8 -10      796.27      859.12    121.95 o 
   8   8 -10       52.65       99.76     77.28 o 
  10   8 -10        4.81       71.07     85.89 o 
  -7   9 -10      136.95      138.88    102.25 o 
  -3   9 -10     1075.36     1066.20    166.91 o 
  -1   9 -10       64.14      195.89     84.08 o 
   1   9 -10      878.97     1003.83    178.29 o 
   3   9 -10      867.96      799.53    125.87 o 
   5   9 -10        4.98       72.02    127.40 o 
   7   9 -10      114.03       94.98     73.46 o 
   9   9 -10       26.14       28.69     79.77 o 
  -4  10 -10      763.64      492.30    141.66 o 
  -2  10 -10       17.21      185.18     87.14 o 
   0  10 -10      139.76       85.99     82.74 o 
   2  10 -10       40.09      122.24    107.03 o 
   4  10 -10      209.70      191.78     77.19 o 
   6  10 -10      146.91      277.86     92.49 o 
   8  10 -10        4.42       44.00     78.62 o 
  -5  11 -10       65.42      234.44    126.93 o 
  -3  11 -10       42.22      -28.69     79.29 o 
  -1  11 -10       25.02      -81.97     81.97 o 
   1  11 -10       13.63       -1.15     86.85 o 
   3  11 -10       38.52      -15.30     68.58 o 
   5  11 -10      237.57       87.52     87.23 o 
  -2  12 -10       26.58       44.76    107.03 o 
   0  12 -10       40.82       64.66    105.31 o 
   2  12 -10      238.05      209.85    132.86 o 
   4  12 -10       53.03      182.12     88.95 o 
 -11   1  -9       79.39      -19.80    120.61 o 
  -9   1  -9      438.34      432.52    140.51 o 
  -1   1  -9     2162.27     2387.87    223.44 o 
   1   1  -9     6276.09     5906.79    353.71 o 
   3   1  -9      661.85      733.15     73.08 o 
   5   1  -9     1945.83     1714.79     94.69 o 
   7   1  -9     2141.16     1999.25    117.46 o 
   9   1  -9     1242.34     1571.61    109.90 o 
  11   1  -9       24.88       23.63     47.44 o 
  13   1  -9       47.25      109.04     68.77 o 
 -12   2  -9      167.85      125.68    102.06 o 
 -10   2  -9       66.99       15.59    154.57 o 
  -8   2  -9     3612.72     4108.98    422.10 o 
  -2   2  -9      458.11      535.54     70.88 o 
   0   2  -9    17871.11    15848.35   1100.54 o 
   2   2  -9      190.29      187.66     34.43 o 
   4   2  -9     2966.82     2856.55    158.68 o 
   6   2  -9     2106.89     2207.86    120.61 o 
   8   2  -9     1813.68     1784.90    114.30 o 
  10   2  -9      684.83      736.30     82.07 o 
  12   2  -9      171.62       94.60     58.44 o 
 -11   3  -9       92.25      388.81    190.44 o 
  -9   3  -9      721.01      784.32    215.31 o 
  -7   3  -9      280.08      448.50    148.73 o 
  -5   3  -9      960.49     1126.93    179.25 o 
  -1   3  -9    18148.79    17111.29   1006.23 o 
   1   3  -9     6762.39     6360.27    610.53 o 
   3   3  -9    11349.23    10212.71    483.89 o 
   5   3  -9     1358.43     1405.27     89.72 o 
   7   3  -9      593.37      704.65     67.62 o 
   9   3  -9      307.64      340.22     63.13 o 
  11   3  -9      588.69      723.97     88.76 o 
 -10   4  -9      946.12     1268.11    271.26 o 
  -8   4  -9      125.60      356.10    156.19 o 
  -6   4  -9     1355.88     1479.69    230.71 o 
  -4   4  -9     1619.12     1642.77    226.97 o 
  -2   4  -9     1813.17     1824.41    171.79 o 
   0   4  -9     3016.95     2776.49    157.72 o 
   2   4  -9     3442.01     2962.82    207.27 o 
   4   4  -9      600.47      620.00     59.88 o 
   6   4  -9      388.88      444.38     51.65 o 
   8   4  -9     1086.20     1251.95     98.33 o 
  10   4  -9      174.02      126.07     51.46 o 
  12   4  -9      625.57      526.26     87.90 o 
 -11   5  -9       23.76       95.07    117.27 o 
  -9   5  -9      115.55       95.17     94.50 o 
  -7   5  -9      442.40      486.18    158.68 o 
  -5   5  -9      716.30      721.00    158.59 o 
  -3   5  -9      621.06      714.02    131.90 o 
  -1   5  -9     2957.77     2866.60    200.48 o 
   1   5  -9     2278.46     2125.51    152.08 o 
   3   5  -9      556.81      562.32     52.13 o 
   5   5  -9      535.18      572.46     60.83 o 
   7   5  -9     1597.79     1319.38    127.69 o 
   9   5  -9      140.41      272.22     57.68 o 
  11   5  -9      700.53      624.49     88.86 o 
 -10   6  -9       60.10      -30.89     89.24 o 
  -8   6  -9      111.30      119.85     88.28 o 
  -6   6  -9      604.29      539.17    155.72 o 
  -4   6  -9     1829.19     1699.11    154.86 o 
  -2   6  -9      520.73      666.10     65.52 o 
   0   6  -9     3440.76     3236.85    180.78 o 
   2   6  -9      892.28     1032.53    102.06 o 
   4   6  -9      230.95      221.91     60.16 o 
   6   6  -9      474.71      464.18    103.68 o 
   8   6  -9      236.02      284.46    103.68 o 
  10   6  -9      198.35      168.53     70.01 o 
  -9   7  -9      128.25      161.93    154.47 o 
  -7   7  -9      222.65      253.09    109.23 o 
  -5   7  -9        1.67      179.63     71.55 o 
  -3   7  -9      247.20      324.44     53.95 o 
  -1   7  -9      233.11      313.54     59.88 o 
   1   7  -9        6.07       95.74     42.09 o 
   3   7  -9     1378.53     1462.76    136.87 o 
   5   7  -9     2929.28     2610.26    261.98 o 
   7   7  -9     1189.80     1009.96    125.59 o 
   9   7  -9       58.92       63.32     67.82 o 
  11   7  -9       86.94      162.99     97.47 o 
  -8   8  -9      181.87      160.40    101.29 o 
  -6   8  -9      186.80      287.81    110.67 o 
  -4   8  -9        1.24       71.35     63.89 o 
  -2   8  -9       39.62       78.15     64.95 o 
   0   8  -9      575.46      523.49    120.13 o 
   2   8  -9      190.08       98.81     53.85 o 
   4   8  -9      307.45      321.09     76.71 o 
   6   8  -9      132.77      146.34     70.78 o 
   8   8  -9       39.86      103.21    103.30 o 
  10   8  -9       28.64      -20.37     80.44 o 
  -7   9  -9       25.31       35.49     83.88 o 
  -5   9  -9      294.02      615.21    163.66 o 
  -3   9  -9      187.51      262.17    101.01 o 
  -1   9  -9      145.27      444.19    102.92 o 
   1   9  -9      537.19      646.87     91.82 o 
   3   9  -9     1066.88     1083.32    256.43 o 
   5   9  -9      136.73      169.01     74.13 o 
   7   9  -9      682.54      604.41    111.34 o 
   9   9  -9       25.40       15.02     73.75 o 
  -4  10  -9      675.99      852.71    170.45 o 
  -2  10  -9      384.33      354.28    107.13 o 
   0  10  -9      324.07      441.32    113.63 o 
   2  10  -9        5.59       98.61     66.86 o 
   4  10  -9      155.87      180.59    129.22 o 
   6  10  -9      116.75       49.07     90.58 o 
   8  10  -9      134.32      127.79    106.94 o 
  -5  11  -9      351.91      235.30    131.90 o 
  -3  11  -9      306.89      243.90    116.50 o 
  -1  11  -9      251.06      110.57     98.81 o 
   1  11  -9        7.43       62.75     89.43 o 
   3  11  -9      146.07       38.45     68.10 o 
   5  11  -9      141.79      202.97     86.47 o 
   7  11  -9       18.95      -43.23     81.40 o 
  -4  12  -9       50.23      191.87    134.39 o 
  -2  12  -9      201.80      296.61    133.14 o 
   0  12  -9      227.39       89.34    117.17 o 
   2  12  -9      100.14      103.59    116.12 o 
   4  12  -9       18.71       66.00    206.22 o 
 -12   0  -8       76.78      120.13    145.96 o 
 -10   0  -8       46.34      218.18    122.05 o 
   0   0  -8      432.47      367.96     44.86 o 
   2   0  -8    25207.66    24642.59   2092.89 o 
   4   0  -8     4614.68     4531.27    285.70 o 
   6   0  -8      824.74      733.24     90.68 o 
   8   0  -8      600.25      733.24    103.97 o 
  10   0  -8     2026.59     2349.81    214.35 o 
  12   0  -8       14.95      125.49     89.91 o 
 -11   1  -8      119.84      189.29    175.90 o 
  -9   1  -8      671.32     1086.57    215.02 o 
  -1   1  -8     2567.85     2479.89    244.86 o 
   1   1  -8     4604.65     5204.54    319.37 o 
   3   1  -8     1530.81     1361.66     81.68 o 
   5   1  -8     1370.44     1528.66     85.51 o 
   7   1  -8      679.81      723.30     68.96 o 
   9   1  -8      880.55      954.00     87.81 o 
  11   1  -8       72.74       15.40     48.97 o 
  13   1  -8      114.43       98.23     68.77 o 
 -12   2  -8      624.23      699.77    204.31 o 
 -10   2  -8       14.91      120.42    112.67 o 
  -8   2  -8      178.16      234.44    133.53 o 
   0   2  -8    10965.04     8145.74    506.17 o 
   2   2  -8     1572.48     1523.97    108.85 o 
   4   2  -8     1265.06     1420.19     81.40 o 
   6   2  -8     3587.06     3413.90    174.18 o 
   8   2  -8      193.66      199.24     57.77 o 
  10   2  -8       48.81      124.34     55.29 o 
  12   2  -8      336.73      328.84     75.95 o 
 -11   3  -8      320.80      589.58    221.71 o 
  -9   3  -8      284.88      238.64    146.53 o 
  -7   3  -8      295.42      187.09    116.31 o 
  -5   3  -8     1592.59     1628.04    227.17 o 
  -3   3  -8     1808.80     1696.33    197.42 o 
  -1   3  -8     2684.75     2605.38    201.63 o 
   1   3  -8     7568.02     5970.50    371.02 o 
   3   3  -8    11758.20    11265.14    530.85 o 
   5   3  -8      593.00      809.95     63.13 o 
   7   3  -8      553.95      534.87     58.73 o 
   9   3  -8     2205.86     2291.94    252.51 o 
  11   3  -8      600.59      621.43    120.04 o 
 -10   4  -8      226.05      308.56    177.81 o 
  -8   4  -8       74.88      335.25    145.00 o 
  -6   4  -8      749.58      794.94    175.42 o 
  -4   4  -8     1486.03     1640.47    219.23 o 
  -2   4  -8      519.98      492.30     96.32 o 
   0   4  -8     1972.19     1667.26     98.90 o 
   2   4  -8     2604.67     2436.08    169.59 o 
   4   4  -8     1700.73     1608.24    100.43 o 
   6   4  -8     1495.19     1407.76     94.31 o 
   8   4  -8     3952.38     3731.84    188.43 o 
  10   4  -8       92.02       93.93     48.88 o 
  12   4  -8      176.80      165.66     66.67 o 
 -11   5  -8      131.26       82.74    103.87 o 
  -9   5  -8      681.42      718.13    139.36 o 
  -7   5  -8     1306.18     1298.34    153.23 o 
  -5   5  -8      933.65      949.89    170.16 o 
  -3   5  -8      941.86      997.04    100.24 o 
  -1   5  -8      113.47      254.33     72.60 o 
   1   5  -8      819.96     1172.85    340.80 o 
   3   5  -8      165.30      328.75    106.65 o 
   5   5  -8      143.58      121.38     46.29 o 
   7   5  -8      741.72      832.24    133.81 o 
   9   5  -8      220.74      110.95     48.30 o 
  11   5  -8      549.05      524.44    113.06 o 
 -10   6  -8      193.76       89.53     92.59 o 
  -8   6  -8      357.10      342.71    106.27 o 
  -6   6  -8     2444.42     2790.84    210.81 o 
  -4   6  -8      463.82      424.59     80.82 o 
  -2   6  -8      544.11      583.74     59.21 o 
   0   6  -8      673.64      886.00     76.14 o 
   2   6  -8     1401.98     1472.13    120.52 o 
   4   6  -8      924.82      793.79    101.67 o 
   6   6  -8      448.72      549.50    147.01 o 
   8   6  -8      426.07      500.82     94.69 o 
  10   6  -8      185.40      204.78     73.65 o 
  -9   7  -8       67.65       45.05    113.73 o 
  -7   7  -8       36.80      -65.90     65.90 o 
  -5   7  -8     1064.57     1237.03    216.07 o 
  -3   7  -8      190.35      158.78     60.07 o 
  -1   7  -8      918.12      896.42     94.50 o 
   1   7  -8     1475.30     1296.71    163.94 o 
   3   7  -8      795.90      760.31     96.89 o 
   5   7  -8      647.43      838.55    343.48 o 
   7   7  -8      134.64       73.46     58.82 o 
   9   7  -8       30.22       21.71     64.56 o 
  11   7  -8       40.53       81.49     95.55 o 
  -8   8  -8       56.01      124.06    103.30 o 
  -6   8  -8      914.15     1027.75    130.66 o 
  -4   8  -8     1084.82     1197.43    121.57 o 
  -2   8  -8      579.72      621.14    108.47 o 
   0   8  -8     1630.09     2360.52    222.96 o 
   2   8  -8      517.55      397.13     75.56 o 
   4   8  -8      130.67      277.48     67.91 o 
   6   8  -8      115.65      189.67    139.36 o 
   8   8  -8      139.82      125.49     76.14 o 
  10   8  -8        1.39      -28.12     77.95 o 
  -7   9  -8      162.14      255.19    102.15 o 
  -5   9  -8      267.77      420.19     98.42 o 
  -3   9  -8      415.05      729.90    141.56 o 
  -1   9  -8      339.31      559.16    119.18 o 
   1   9  -8      202.99      185.27    121.28 o 
   3   9  -8      842.63      915.93    112.58 o 
   5   9  -8      417.24      530.85     99.76 o 
   7   9  -8      175.16      216.64     81.01 o 
   9   9  -8      129.81       84.46     79.87 o 
  -4  10  -8      333.77      345.96    131.33 o 
  -2  10  -8      499.38      584.70    133.91 o 
   0  10  -8      343.17      430.71    124.34 o 
   2  10  -8       93.92      102.73     65.33 o 
   4  10  -8        8.81      -43.04     57.48 o 
   6  10  -8       36.66       82.93     78.53 o 
   8  10  -8       52.78       72.60     83.88 o 
  -5  11  -8       23.85       58.15    111.43 o 
  -3  11  -8       54.48       37.11     95.46 o 
  -1  11  -8       17.24        8.32     94.02 o 
   1  11  -8       55.37      107.89     90.68 o 
   3  11  -8      468.86      399.53     95.65 o 
   5  11  -8      117.66       99.76     79.29 o 
   7  11  -8       23.61       52.51     84.17 o 
  -4  12  -8       33.67      240.46    135.06 o 
  -2  12  -8       90.98       71.07    104.07 o 
   0  12  -8       61.41       56.53    102.82 o 
   2  12  -8       66.55      232.81    117.27 o 
   4  12  -8        0.06       10.14     94.60 o 
 -11   1  -7      110.66      259.21    104.74 o 
  -9   1  -7      340.09      353.52    136.40 o 
  -1   1  -7    18248.38    16320.95    973.23 o 
   1   1  -7     2809.12     2850.05    175.42 o 
   3   1  -7     1654.68     1451.18     73.65 o 
   5   1  -7     1547.86     1826.41     97.85 o 
   7   1  -7       92.67       49.93     30.03 o 
   9   1  -7     1363.88     1225.17    101.20 o 
  11   1  -7       31.75       -5.64     44.48 o 
  13   1  -7      396.46      513.63     90.20 o 
 -12   2  -7       13.84        0.00     89.81 o 
 -10   2  -7        9.62      254.62    135.06 o 
  -8   2  -7       70.35      182.50    117.46 o 
  -6   2  -7      433.38      323.68    112.20 o 
   0   2  -7    10046.86     7971.09    796.66 o 
   2   2  -7      588.96      729.13    118.70 o 
   4   2  -7      403.49      395.13     39.02 o 
   6   2  -7     3309.63     3600.89    186.04 o 
   8   2  -7      839.21     1013.69     84.46 o 
  10   2  -7       98.98      231.95     55.09 o 
  12   2  -7      141.45       48.11     57.96 o 
 -11   3  -7      388.52      475.09    210.43 o 
  -9   3  -7      118.46       92.40    134.00 o 
  -7   3  -7      326.31      390.06    138.50 o 
  -5   3  -7      125.02      234.91     86.94 o 
  -3   3  -7     7341.83     7471.80    702.45 o 
  -1   3  -7      471.92      410.72    105.60 o 
   1   3  -7     2123.98     1593.61    175.99 o 
   3   3  -7     1359.18     1179.06     76.04 o 
   5   3  -7     3100.24     2959.85    147.11 o 
   7   3  -7     3110.83     2931.45    151.32 o 
   9   3  -7     3669.42     3376.98    261.89 o 
  11   3  -7      262.24      164.42     59.11 o 
 -12   4  -7      156.91      147.87    107.03 o 
 -10   4  -7      696.96      800.39    234.05 o 
  -8   4  -7      117.14      337.26    147.49 o 
  -6   4  -7      288.31      460.26    136.11 o 
  -4   4  -7     3493.70     3658.76    372.17 o 
  -2   4  -7      137.90      540.61     90.29 o 
   0   4  -7     3835.11     3461.72    186.32 o 
   2   4  -7      507.76      955.34    250.12 o 
   4   4  -7     1296.23     1273.56    156.19 o 
   6   4  -7     1064.61     1087.62     78.72 o 
   8   4  -7     1242.48     1404.51    103.21 o 
  10   4  -7      190.34      177.14     56.53 o 
  12   4  -7      179.25      134.20     65.62 o 
 -11   5  -7      143.06       16.64    127.12 o 
  -9   5  -7      379.75      444.29    116.69 o 
  -7   5  -7      529.35      753.71    118.80 o 
  -5   5  -7      255.16      160.31     90.58 o 
  -3   5  -7       84.51      163.94     54.14 o 
  -1   5  -7     3203.52     3050.05    209.57 o 
   1   5  -7     1182.39     1499.87    119.08 o 
   3   5  -7     2105.67     1769.79    134.29 o 
   5   5  -7      940.35     1015.98     81.88 o 
   7   5  -7      241.89      267.34     47.44 o 
   9   5  -7      183.70      195.41     52.70 o 
  11   5  -7        4.82       37.30     64.37 o 
 -10   6  -7      252.72      148.93     95.36 o 
  -8   6  -7     1206.27     1227.56    158.59 o 
  -6   6  -7      294.35      400.96     91.82 o 
  -4   6  -7     1508.51     1469.93    142.13 o 
   0   6  -7     1288.19     1197.24     80.44 o 
   2   6  -7      277.90      532.76    110.76 o 
   4   6  -7     1538.69     1526.75    105.31 o 
   6   6  -7      194.42      119.94     41.89 o 
   8   6  -7      623.91      796.66     92.59 o 
  10   6  -7       46.83       55.76     63.03 o 
  -9   7  -7      158.90       81.68     82.26 o 
  -7   7  -7      349.13      250.41     93.93 o 
  -5   7  -7     1242.86     1281.41    132.19 o 
  -3   7  -7      344.09      359.83     69.06 o 
  -1   7  -7      407.96      546.25    100.62 o 
   1   7  -7      415.39      510.29    118.51 o 
   3   7  -7      115.06      210.14     53.95 o 
   5   7  -7     1316.54     1224.02    136.11 o 
   7   7  -7       25.12      165.76     64.75 o 
   9   7  -7      218.39      287.04     91.92 o 
  11   7  -7       48.60      101.20     77.95 o 
  -8   8  -7       91.41      250.41     99.19 o 
  -6   8  -7      639.64      925.21    124.53 o 
  -4   8  -7       14.71      291.63     75.08 o 
  -2   8  -7      182.00      383.07     71.45 o 
   0   8  -7     1300.58     1001.06    167.39 o 
   2   8  -7      849.94      934.11    105.50 o 
   4   8  -7     3838.47     4000.13    752.28 o 
   6   8  -7      168.94      289.62     78.81 o 
   8   8  -7       51.59       49.26     65.71 o 
  10   8  -7       69.97       21.33     80.44 o 
  -9   9  -7        2.85       44.86     95.07 o 
  -7   9  -7      177.84      151.03     94.21 o 
  -5   9  -7       22.18       30.80     74.03 o 
  -1   9  -7      136.20      172.65     75.85 o 
   1   9  -7      817.32      751.99     99.28 o 
   3   9  -7      519.27      516.12     90.96 o 
   5   9  -7      153.38       62.55     63.89 o 
   7   9  -7      137.48      156.19     87.61 o 
   9   9  -7       63.78       95.36     79.29 o 
  -8  10  -7       91.81      235.97    138.02 o 
  -6  10  -7       78.36       19.99    116.88 o 
  -4  10  -7      253.92      127.12    119.56 o 
  -2  10  -7      569.27      678.15    151.70 o 
   0  10  -7      857.60      963.47    172.36 o 
   2  10  -7       58.05       35.20    104.45 o 
   4  10  -7      148.54      200.48     92.88 o 
   6  10  -7      371.09      160.21    155.81 o 
   8  10  -7       40.38      114.20     80.54 o 
  -5  11  -7       30.40       78.43    124.63 o 
  -3  11  -7       38.05      331.04    129.70 o 
  -1  11  -7       13.56       31.18     81.97 o 
   1  11  -7       78.82       55.48     96.70 o 
   3  11  -7       94.02      269.06    176.38 o 
   5  11  -7       30.67      150.84     89.14 o 
   7  11  -7      142.09      143.19    193.98 o 
  -4  12  -7      577.22      544.43    172.45 o 
  -2  12  -7      103.06      284.94    122.72 o 
   0  12  -7      279.92      464.57    141.66 o 
   2  12  -7       43.63       48.59    101.67 o 
   4  12  -7      128.92       76.33     78.72 o 
   1  13  -7       64.90       28.89    109.14 o 
 -12   0  -6      375.85      281.11    161.46 o 
 -10   0  -6      131.55      104.35    122.72 o 
   0   0  -6    57336.73    76650.70   5880.01 o 
   2   0  -6     7753.75     6273.80    381.26 o 
   4   0  -6    10489.02     9535.81    563.18 o 
   6   0  -6     3230.18     3342.93    232.24 o 
   8   0  -6      955.66      853.57    113.25 o 
  10   0  -6     1148.76     1392.36    157.06 o 
  12   0  -6      224.79      127.79    147.78 o 
 -11   1  -6      160.98      303.02    168.53 o 
  -9   1  -6      647.44      972.84    207.27 o 
  -1   1  -6     8733.09     7330.24    642.19 o 
   1   1  -6     3800.14     3691.95    215.50 o 
   3   1  -6     4418.62     4421.56    195.22 o 
   5   1  -6     2755.38     2836.37    135.63 o 
   7   1  -6      262.25      197.80     40.36 o 
   9   1  -6     1317.47     1314.22    103.01 o 
  11   1  -6      206.39      181.06     60.74 o 
  13   1  -6       69.44       45.43     94.12 o 
 -12   2  -6       56.94       48.97    142.23 o 
 -10   2  -6       55.08      -24.96     90.39 o 
  -8   2  -6       30.25      134.58    106.46 o 
  -6   2  -6     2703.51     2358.80    289.43 o 
   0   2  -6     3704.08     2882.67    182.12 o 
   2   2  -6     9690.04     8700.32    419.71 o 
   4   2  -6      158.44      293.55     60.74 o 
   6   2  -6    11456.25    10837.40    470.50 o 
   8   2  -6      507.72      582.60     64.18 o 
  10   2  -6     2498.05     2268.03    148.54 o 
  12   2  -6       83.49      119.75     65.23 o 
 -11   3  -6       95.62       13.01    109.71 o 
  -9   3  -6      141.25      492.40    165.38 o 
  -7   3  -6      403.25      541.95    156.77 o 
  -5   3  -6      112.00      185.37     96.80 o 
  -3   3  -6    11331.83    11748.55   1077.29 o 
  -1   3  -6     3706.41     2608.15    188.62 o 
   1   3  -6     1192.85     1198.86    298.52 o 
   3   3  -6     1776.14     1846.21    111.24 o 
   5   3  -6      935.89     1217.71    244.77 o 
   7   3  -6      766.78      702.83     58.06 o 
   9   3  -6     1295.17     1158.31     98.23 o 
  11   3  -6       99.99      123.20     57.48 o 
 -12   4  -6       45.68       40.17    114.11 o 
 -10   4  -6      488.40      474.80    127.31 o 
  -8   4  -6      799.25     1101.68    219.51 o 
  -6   4  -6      830.32      754.67    169.11 o 
  -4   4  -6     1037.32     1094.70    173.22 o 
  -2   4  -6     6771.48     6004.55    571.60 o 
   0   4  -6     2148.38     1851.47    104.83 o 
   2   4  -6       27.24       85.41     18.56 o 
   4   4  -6      149.46      158.59     53.28 o 
   6   4  -6      121.06      102.54     32.33 o 
   8   4  -6      872.43      953.33    104.93 o 
  10   4  -6       88.43       70.59     46.77 o 
  12   4  -6       50.67       85.99     61.50 o 
 -11   5  -6       30.69       -3.73     94.98 o 
  -9   5  -6       90.95       77.09     95.17 o 
  -7   5  -6      686.04      740.04    117.84 o 
  -5   5  -6      163.98       93.83     57.58 o 
  -3   5  -6      750.82      679.20     83.41 o 
  -1   5  -6     3487.62     3299.98    222.96 o 
   3   5  -6     1663.93     1901.50    222.10 o 
   5   5  -6      428.34      331.33     42.56 o 
   7   5  -6      372.94      325.59     50.79 o 
   9   5  -6      142.60      145.48     60.93 o 
  11   5  -6      415.68      284.65     88.86 o 
 -10   6  -6      206.71       67.15    154.86 o 
  -8   6  -6      336.45      501.01    116.69 o 
  -6   6  -6      160.70      230.04     81.59 o 
  -4   6  -6      527.18      458.16     81.11 o 
  -2   6  -6     1556.38     1532.20    121.19 o 
   0   6  -6     2214.41     2589.21    209.38 o 
   2   6  -6     4920.79     4601.48    506.65 o 
   4   6  -6       30.86       27.07     62.75 o 
   6   6  -6     2330.64     2050.71    137.54 o 
   8   6  -6      227.62      366.24     58.06 o 
  10   6  -6      229.03      216.84     68.10 o 
  -9   7  -6      262.78       98.52     91.82 o 
  -7   7  -6      204.19      144.33     82.64 o 
  -5   7  -6      212.88      460.55     85.99 o 
  -3   7  -6      595.10      620.47     84.84 o 
  -1   7  -6     1279.30     1117.85    108.47 o 
   1   7  -6      717.87      729.90     63.32 o 
   3   7  -6     1110.66     1754.49    161.46 o 
   5   7  -6      268.08      362.80     77.48 o 
   7   7  -6       60.37       62.55     57.20 o 
   9   7  -6       66.07      161.46     62.08 o 
  11   7  -6       19.19      -23.53     70.68 o 
 -10   8  -6       46.20        4.21     84.65 o 
  -8   8  -6        2.17       61.31     91.25 o 
  -6   8  -6      277.28      256.82     83.98 o 
  -4   8  -6       40.14       -9.85     60.45 o 
  -2   8  -6     1437.90     1846.79    253.47 o 
   0   8  -6      933.60      738.70    135.06 o 
   2   8  -6      288.79      270.78     65.14 o 
   4   8  -6      702.52      859.40    106.17 o 
   6   8  -6     1368.38     1403.74    147.30 o 
   8   8  -6       29.22       43.42     65.71 o 
  10   8  -6       11.54       73.17     85.32 o 
  -9   9  -6       66.11      193.50     97.37 o 
  -7   9  -6       78.05      201.25     95.94 o 
  -5   9  -6       94.54       74.80     78.91 o 
  -3   9  -6      777.45      757.83    105.41 o 
  -1   9  -6      189.84      471.84    112.00 o 
   1   9  -6      369.24      440.56     80.35 o 
   3   9  -6     1701.58     1481.51    346.34 o 
   5   9  -6      122.21      265.52     72.21 o 
   7   9  -6      316.93      218.65    146.34 o 
   9   9  -6       60.20       16.93     79.29 o 
  -8  10  -6       36.19       29.94    129.99 o 
  -6  10  -6       56.78       25.25     85.13 o 
  -2  10  -6      143.53      265.33    111.43 o 
   0  10  -6      791.53      793.89    156.86 o 
   2  10  -6       98.24      114.78     61.60 o 
   4  10  -6       52.45       23.63     62.55 o 
   6  10  -6      227.74      180.87     81.30 o 
   8  10  -6        4.43      -16.36     75.47 o 
  -3  11  -6      496.97      456.91    152.37 o 
  -1  11  -6       35.33      170.73    107.03 o 
   1  11  -6        6.68      -76.61     78.34 o 
   3  11  -6      112.37      248.21     81.01 o 
   5  11  -6       46.80      184.51    114.20 o 
   7  11  -6      166.05       92.01     81.21 o 
  -4  12  -6       95.56      345.48    149.88 o 
  -2  12  -6       85.32      -15.97     97.75 o 
   0  12  -6      159.71      324.92    125.87 o 
   2  12  -6      109.23       79.87     89.72 o 
   4  12  -6       96.37       76.42     77.19 o 
  -1  13  -6       56.54      147.78    134.10 o 
   1  13  -6      116.33      256.05    130.85 o 
 -11   1  -5       83.05       90.48     82.16 o 
  -9   1  -5      851.18      841.81    202.87 o 
  -7   1  -5     1439.57     1442.77    225.92 o 
   1   1  -5    22400.23    24133.74   1354.77 o 
   3   1  -5    19533.61    17588.96    726.45 o 
   5   1  -5      766.90     1020.19     68.77 o 
   7   1  -5     1742.93     1752.00    112.67 o 
   9   1  -5      733.84      769.59     92.40 o 
  11   1  -5       22.02      -43.33     43.33 o 
  13   1  -5       38.79       33.29     61.50 o 
 -12   2  -5       91.62      114.78    102.15 o 
 -10   2  -5      106.46      162.12    128.46 o 
  -8   2  -5      497.01      886.57    182.31 o 
  -6   2  -5     1198.05     1155.44    201.82 o 
  -4   2  -5     4268.98     4462.02    418.18 o 
   0   2  -5     1676.86     1508.38    101.96 o 
   2   2  -5    16961.04    17014.40    787.48 o 
   4   2  -5     8421.65     7595.86    338.60 o 
   6   2  -5    14612.91    14138.53    533.34 o 
   8   2  -5       11.75        8.51     32.33 o 
  10   2  -5      813.06      939.85     90.68 o 
  12   2  -5       43.56       87.33     65.23 o 
 -11   3  -5      222.91      343.86    242.09 o 
  -9   3  -5     1177.59     1444.87    254.04 o 
  -7   3  -5      700.65      711.05    169.97 o 
  -5   3  -5      370.76      294.31    103.97 o 
  -3   3  -5      208.90      319.95     85.03 o 
  -1   3  -5     8636.02     6544.68    649.46 o 
   1   3  -5     4926.24     4230.45    369.97 o 
   3   3  -5      772.19      691.45     55.57 o 
   5   3  -5     4414.07     3812.66    180.20 o 
   7   3  -5       71.80      253.18     52.51 o 
   9   3  -5     1863.99     1835.88    107.60 o 
  11   3  -5      345.25      314.49     69.63 o 
 -12   4  -5      157.99       69.82    109.71 o 
 -10   4  -5      331.25      443.05    121.86 o 
  -8   4  -5       66.24       50.50     76.42 o 
  -6   4  -5      968.08     1176.86    197.13 o 
  -4   4  -5     1175.84     1281.41    180.97 o 
  -2   4  -5       43.73       49.35     57.48 o 
   0   4  -5     6442.71     6772.42    340.70 o 
   2   4  -5     1785.33     1596.67     96.22 o 
   4   4  -5      256.71      397.90     92.21 o 
   6   4  -5     1032.64     1149.13     81.40 o 
   8   4  -5     1079.89     1145.20     90.87 o 
  10   4  -5      127.97      111.91     52.80 o 
  12   4  -5       47.20       36.54     59.02 o 
 -11   5  -5       20.35      -32.04     87.33 o 
  -9   5  -5       65.27       58.06     88.67 o 
  -7   5  -5     1636.52     1722.16    220.37 o 
  -5   5  -5      230.19      248.40     78.05 o 
  -3   5  -5     1871.90     1816.28    138.79 o 
  -1   5  -5     5123.11     4764.75    321.00 o 
   1   5  -5     1719.94     2326.66    157.15 o 
   3   5  -5     3134.94     3078.27    196.65 o 
   5   5  -5     4010.72     3581.48    176.76 o 
   7   5  -5     1214.89     1199.34     90.87 o 
   9   5  -5      144.93      176.76     61.12 o 
  11   5  -5      726.44      516.22     92.59 o 
 -10   6  -5       30.25       -2.30    153.33 o 
  -8   6  -5      242.13      338.60    122.33 o 
  -6   6  -5      124.14       65.62    103.30 o 
  -4   6  -5      923.79     1110.29    110.19 o 
  -2   6  -5     3955.83     4599.08    274.99 o 
   0   6  -5     1252.61     1159.17     81.49 o 
   2   6  -5     3651.57     4842.51    340.89 o 
   4   6  -5      771.09      698.81     67.05 o 
   6   6  -5     1179.92     1312.30     88.67 o 
   8   6  -5       14.17       41.13     40.56 o 
  10   6  -5      426.26      375.13    120.23 o 
  -9   7  -5      255.16      394.07    101.48 o 
  -7   7  -5      731.38      690.01    115.64 o 
  -5   7  -5       14.03      272.89    128.65 o 
  -3   7  -5      707.72      880.64     99.19 o 
  -1   7  -5      477.59      470.69     52.51 o 
   1   7  -5      132.14      172.07     36.92 o 
   3   7  -5     1237.36     1353.81    127.31 o 
   5   7  -5       93.10      198.28    180.78 o 
   7   7  -5       44.84       33.57     56.62 o 
   9   7  -5       25.79       77.86     56.91 o 
  11   7  -5      162.66      192.25     80.73 o 
 -10   8  -5       48.63      121.28    105.88 o 
  -8   8  -5      329.93      314.02    104.35 o 
  -6   8  -5      328.60      426.88     95.94 o 
  -4   8  -5        0.42       54.62    104.26 o 
  -2   8  -5        2.76       30.61     40.08 o 
   0   8  -5       83.98      171.40     68.96 o 
   2   8  -5      303.90      341.94     72.31 o 
   4   8  -5      952.31     1093.46    295.08 o 
   6   8  -5       86.24      121.95     63.03 o 
   8   8  -5       12.28        5.45     67.05 o 
  10   8  -5       91.95       91.34     82.64 o 
  -9   9  -5      173.77      289.82    105.79 o 
  -7   9  -5       72.42      147.97     95.17 o 
  -5   9  -5      141.28      238.93     87.14 o 
  -3   9  -5      134.54      143.66    107.13 o 
  -1   9  -5     1212.68     1286.29    189.58 o 
   1   9  -5     1223.68     1319.86    183.93 o 
   3   9  -5      586.38      534.29     90.29 o 
   5   9  -5       28.94      -14.83     53.56 o 
   7   9  -5       56.44      -63.80     65.33 o 
   9   9  -5       87.66      127.79     83.21 o 
  -8  10  -5       52.90       96.13     95.74 o 
  -6  10  -5      177.93      355.72    159.06 o 
  -2  10  -5      296.27      392.45    126.45 o 
   0  10  -5     1510.35     1737.56    231.95 o 
   2  10  -5       83.34      192.73     66.86 o 
   4  10  -5        7.61       50.79     61.22 o 
   6  10  -5       14.05      -25.73     66.19 o 
   8  10  -5       27.71      103.87     87.33 o 
  -3  11  -5      603.70      692.50    173.89 o 
  -1  11  -5       59.48      167.96     97.27 o 
   1  11  -5      110.68       95.65     91.34 o 
   3  11  -5      548.96      490.10    116.98 o 
   5  11  -5       14.00      106.65     99.38 o 
   7  11  -5       25.53       -3.06    139.74 o 
  -4  12  -5      166.80      510.96    166.52 o 
  -2  12  -5       44.05      115.45    118.32 o 
   0  12  -5      121.48      -33.57     97.27 o 
   2  12  -5      374.11      357.92    138.12 o 
   4  12  -5       98.60       31.37     74.70 o 
  -1  13  -5       47.92     -104.45    104.45 o 
   1  13  -5       15.55       90.96    110.38 o 
 -12   0  -4      526.06      452.61    195.79 o 
 -10   0  -4      916.76      873.47    208.90 o 
  -8   0  -4     1056.74     1044.01    196.18 o 
   0   0  -4    45543.77    61692.36   4796.31 o 
   2   0  -4    17535.14    15910.33    922.82 o 
   4   0  -4     4113.53     4339.88    328.08 o 
   6   0  -4      933.66     1213.69    110.76 o 
   8   0  -4     1385.48     1709.82    320.42 o 
  10   0  -4      241.13      290.39    134.77 o 
  12   0  -4      349.95      498.33    121.19 o 
 -11   1  -4       92.07      -39.60     77.48 o 
  -9   1  -4      449.59      721.19    176.28 o 
  -7   1  -4      526.63      337.26    116.12 o 
   1   1  -4    50133.44    67708.67   3757.47 o 
   3   1  -4    55556.73    66529.04   2683.43 o 
   5   1  -4      330.33      459.21     44.95 o 
   7   1  -4      707.41      650.79     56.24 o 
   9   1  -4      102.00      134.00     44.19 o 
  11   1  -4      138.53      153.71     57.96 o 
  13   1  -4       57.52      149.21    106.84 o 
 -12   2  -4      101.62       56.72     79.68 o 
 -10   2  -4      144.42      -22.76     87.23 o 
  -8   2  -4     1227.45     1518.33    237.59 o 
  -6   2  -4     3881.56     3993.44    418.27 o 
  -4   2  -4      257.06      365.57     91.44 o 
  -2   2  -4     4346.51     3804.43    437.78 o 
   0   2  -4     5874.16     4278.85    212.91 o 
   2   2  -4    14884.61    14331.35    676.91 o 
   4   2  -4     4106.59     3526.67    164.04 o 
   6   2  -4    15764.60    14720.26    553.52 o 
   8   2  -4      244.72      177.91     40.27 o 
  10   2  -4      332.75      332.28     60.64 o 
  12   2  -4       19.08      -53.95     53.95 o 
 -11   3  -4       38.39      124.63    106.84 o 
  -9   3  -4       50.90      208.32    128.46 o 
  -7   3  -4      933.34     1208.43    204.02 o 
  -5   3  -4     1083.65     1385.66    197.80 o 
  -3   3  -4     3975.41     4171.92    403.73 o 
  -1   3  -4     7807.04     6479.06    705.03 o 
   1   3  -4     7963.91     7859.27    948.26 o 
   3   3  -4     1758.73     1734.59     77.19 o 
   5   3  -4     3098.37     3091.37    149.02 o 
   7   3  -4     1118.54     1082.36     80.35 o 
   9   3  -4      552.88      549.50     60.16 o 
  11   3  -4       52.97      -38.83     59.30 o 
 -12   4  -4      187.65      123.39    114.11 o 
 -10   4  -4       20.04       24.96     88.38 o 
  -8   4  -4      324.00      355.34    103.68 o 
  -6   4  -4     1373.76     1473.09    163.08 o 
  -4   4  -4     5006.23     4625.48    299.76 o 
  -2   4  -4     1191.84     1018.66    147.20 o 
   0   4  -4      299.38      343.57     38.26 o 
   2   4  -4     3170.55     3428.63    150.36 o 
   4   4  -4     2054.40     3451.39    420.95 o 
   6   4  -4      625.16      506.84     48.88 o 
   8   4  -4      257.05      250.79     42.37 o 
  10   4  -4       53.56       72.60     47.73 o 
  12   4  -4      109.81        4.78     57.20 o 
 -11   5  -4      236.14      304.07    101.58 o 
  -9   5  -4       58.23       33.00    149.59 o 
  -7   5  -4     2109.41     2080.36    260.93 o 
  -5   5  -4     1146.84     1195.61    128.46 o 
  -3   5  -4     3317.84     3081.52    216.45 o 
  -1   5  -4     2146.23     2592.28    172.93 o 
   1   5  -4     1537.17     2062.09    112.58 o 
   3   5  -4      730.67     1033.96    120.80 o 
   5   5  -4     3912.50     3743.60    158.30 o 
   7   5  -4      114.80       59.97     30.32 o 
   9   5  -4      363.01      318.89     57.20 o 
  11   5  -4       56.54      120.90     60.45 o 
 -10   6  -4      104.82      164.32     95.94 o 
  -8   6  -4      190.91      154.09    111.72 o 
  -6   6  -4      353.01      464.95    115.45 o 
  -4   6  -4      260.93      368.25     69.63 o 
  -2   6  -4    13197.20    11692.02    544.43 o 
   0   6  -4     1592.96     1936.98    136.40 o 
   2   6  -4     4773.04     5091.58    281.40 o 
   4   6  -4     1487.20     1627.08     91.44 o 
   6   6  -4      318.48      293.83     46.39 o 
   8   6  -4      151.02      103.40     45.43 o 
  10   6  -4      158.28      102.34     53.56 o 
  -9   7  -4      366.51      331.81    187.76 o 
  -7   7  -4      309.90      315.83     91.25 o 
  -5   7  -4      467.41      761.08    101.96 o 
  -3   7  -4     1553.24     1805.95    226.97 o 
  -1   7  -4      670.50      603.26     59.21 o 
   1   7  -4     1165.39     1127.60     95.17 o 
   3   7  -4     1319.80     1400.78    127.88 o 
   5   7  -4     1181.71     1265.82    126.35 o 
   7   7  -4       82.59       74.61     48.97 o 
   9   7  -4       32.51       10.52     58.25 o 
  11   7  -4       46.58      154.09     78.34 o 
 -10   8  -4      158.24      152.56     96.51 o 
  -8   8  -4      361.05      409.47    134.10 o 
  -6   8  -4      391.61      434.15    105.50 o 
  -4   8  -4      575.20      889.82    110.28 o 
  -2   8  -4      371.87      332.76     92.49 o 
   0   8  -4     1361.51     1071.08    104.64 o 
   2   8  -4      333.72      307.80     66.86 o 
   4   8  -4     1062.68      932.19    115.35 o 
   6   8  -4      237.66      249.36     70.88 o 
   8   8  -4      110.29       96.51     70.11 o 
  10   8  -4       58.96       88.00     69.44 o 
  -9   9  -4       66.56      154.57    192.06 o 
  -7   9  -4      145.84       47.63     88.48 o 
  -5   9  -4        9.85       89.81     72.98 o 
  -3   9  -4     4264.61     4232.37    277.29 o 
   1   9  -4     1436.35     1102.93    182.69 o 
   3   9  -4      585.31      669.83     98.33 o 
   5   9  -4      392.99      359.26     82.07 o 
   7   9  -4      133.22      158.97     75.08 o 
   9   9  -4      121.00      154.28     92.49 o 
  -8  10  -4      169.66      112.39    131.04 o 
  -6  10  -4       57.74       44.76    107.99 o 
  -2  10  -4      374.81      260.45    114.78 o 
   0  10  -4      386.29      483.89    117.17 o 
   2  10  -4      706.96     1069.74    293.36 o 
   4  10  -4       91.35       41.80     59.59 o 
   6  10  -4      425.47      323.10    139.26 o 
   8  10  -4       51.52      125.11     85.41 o 
  -7  11  -4       24.43      177.91    114.11 o 
  -3  11  -4      376.51      691.35    165.38 o 
  -1  11  -4       58.63       59.11     88.86 o 
   1  11  -4       36.13      161.46     96.13 o 
   3  11  -4       40.66       21.43     60.45 o 
   5  11  -4       42.95      -12.24     77.48 o 
   7  11  -4       22.94       20.37     82.83 o 
  -4  12  -4      446.14      668.97    186.80 o 
  -2  12  -4       78.20      271.55    133.81 o 
   0  12  -4       32.32      -88.28     88.28 o 
   2  12  -4      154.18      230.99    108.66 o 
   4  12  -4       32.13      -21.43     68.87 o 
  -1  13  -4       47.29      188.81    136.30 o 
   1  13  -4       19.46      -44.95     95.94 o 
 -11   1  -3       39.67       68.20    176.09 o 
  -9   1  -3      167.93      158.39     72.98 o 
  -7   1  -3      424.68      174.18     92.11 o 
  -5   1  -3     4573.90     4628.54    470.69 o 
   1   1  -3     8727.18     8345.17    382.60 o 
   3   1  -3   103754.63   150314.28   6017.08 o 
   5   1  -3     5933.28     6717.71    280.83 o 
   7   1  -3     2014.08     2085.81    108.47 o 
   9   1  -3       48.96      105.88     39.31 o 
  11   1  -3      242.33      251.94     62.65 o 
  13   1  -3      113.81      100.05     66.19 o 
 -12   2  -3       27.81      226.78    143.00 o 
 -10   2  -3       47.91      -11.67     66.38 o 
  -8   2  -3        6.18      -15.78     72.21 o 
  -6   2  -3     1593.07     2480.65    289.91 o 
  -4   2  -3     1205.23     1301.97    177.43 o 
  -2   2  -3    10357.89     9674.02    962.90 o 
   0   2  -3     7199.21     5632.00    284.08 o 
   2   2  -3    11970.68    11541.47    425.16 o 
   4   2  -3      424.24      571.50     83.88 o 
   6   2  -3     1014.12     1192.55    200.58 o 
   8   2  -3      743.86      899.86     69.82 o 
  10   2  -3      237.30      331.71     56.24 o 
  12   2  -3       27.76      -58.44     58.44 o 
 -11   3  -3     1230.67     1362.90    145.77 o 
  -9   3  -3      588.03      755.82    126.07 o 
  -7   3  -3     1949.37     2003.17    274.03 o 
  -5   3  -3     6153.73     6636.79    620.00 o 
  -3   3  -3      825.43      731.62    127.98 o 
  -1   3  -3    48700.92    49710.24   4533.47 o 
   3   3  -3     2860.52     3056.84    124.63 o 
   5   3  -3     4049.32     4377.18    212.05 o 
   7   3  -3     5735.03     5113.87    208.32 o 
   9   3  -3      574.33      490.68     90.96 o 
  11   3  -3      122.59       90.01     48.78 o 
 -12   4  -3       58.36      -28.89     97.94 o 
 -10   4  -3      275.06      142.33    103.59 o 
  -8   4  -3      845.18     1006.23    263.23 o 
  -6   4  -3     1172.62     1268.40    134.58 o 
  -4   4  -3       50.16       35.96     69.63 o 
  -2   4  -3     4345.12     4315.39    455.58 o 
   0   4  -3     4882.53     5157.77    272.89 o 
   2   4  -3     3072.34     2876.45    131.61 o 
   4   4  -3     5359.93     5806.84    231.47 o 
   6   4  -3      973.28     1181.65     65.52 o 
   8   4  -3      371.16      455.67     52.32 o 
  10   4  -3       12.53      -42.95     42.95 o 
  12   4  -3       46.89       -5.74     60.93 o 
 -11   5  -3       87.98      174.75     93.74 o 
  -9   5  -3      195.66      125.49     94.69 o 
  -7   5  -3      232.85      496.13    112.29 o 
  -5   5  -3      313.91      468.30     84.46 o 
  -3   5  -3     8866.64     9178.94    518.42 o 
  -1   5  -3     5128.12     4933.38    308.56 o 
   1   5  -3      580.21      813.88     58.63 o 
   3   5  -3     2258.97     2485.34    172.17 o 
   5   5  -3     2883.56     2766.36    124.82 o 
   7   5  -3      256.02      203.54     42.56 o 
   9   5  -3      145.02      118.51     46.49 o 
  11   5  -3      223.30      316.50     71.45 o 
 -10   6  -3       91.30       -7.84     80.82 o 
  -8   6  -3      309.45      282.83    101.39 o 
  -6   6  -3      108.35      120.80     66.38 o 
  -4   6  -3      922.64     1056.73    110.28 o 
  -2   6  -3     5238.44     6849.03    328.08 o 
   0   6  -3      937.32      881.40     60.45 o 
   4   6  -3      250.69      274.61     37.97 o 
   6   6  -3       88.65       58.54     33.29 o 
   8   6  -3      638.61      619.14     69.44 o 
  10   6  -3      152.48       66.09     62.55 o 
 -11   7  -3       14.35        4.59    129.99 o 
  -9   7  -3      343.75      469.25    117.17 o 
  -7   7  -3      160.10      274.23    228.22 o 
  -5   7  -3     1006.97     1056.44    121.19 o 
  -3   7  -3     1625.34     1545.49    124.15 o 
  -1   7  -3      382.84      504.26     64.18 o 
   1   7  -3     2875.71     2641.25    175.04 o 
   3   7  -3     1938.97     1827.66    116.50 o 
   5   7  -3       31.00       62.08     48.59 o 
   7   7  -3      674.12      662.66     82.64 o 
   9   7  -3       78.77       41.80     58.73 o 
  11   7  -3       96.32       93.93     75.18 o 
 -10   8  -3       35.98       42.37     84.36 o 
  -8   8  -3       25.36      -11.48     83.12 o 
  -6   8  -3      175.06      196.56    121.19 o 
  -4   8  -3      229.08      362.99     78.91 o 
  -2   8  -3      277.46      410.14     71.35 o 
   0   8  -3      419.48      396.66     77.57 o 
   2   8  -3      103.10       91.92     48.97 o 
   4   8  -3      527.67      472.89     83.50 o 
   6   8  -3      173.98      245.43    106.27 o 
   8   8  -3      137.89       95.84     66.48 o 
  10   8  -3       52.32       60.26     68.87 o 
  -9   9  -3       38.40       26.49     89.72 o 
  -7   9  -3       30.28       60.45     86.94 o 
  -5   9  -3       14.14      157.63     78.62 o 
  -3   9  -3     3561.57     2844.12    208.42 o 
  -1   9  -3       81.64      397.13    193.21 o 
   1   9  -3     1147.02     1091.64    169.68 o 
   3   9  -3      368.81      662.37    197.80 o 
   5   9  -3      167.52      230.51     68.20 o 
   7   9  -3       42.37       63.80     67.53 o 
   9   9  -3        5.22       19.13     80.15 o 
  -8  10  -3        7.89      -13.10     83.21 o 
  -6  10  -3      990.92      753.14    127.69 o 
  -4  10  -3       43.24       38.45     66.09 o 
  -2  10  -3      961.98      830.90    174.56 o 
   0  10  -3      580.83      872.22    151.70 o 
   2  10  -3      615.69      821.34    146.53 o 
   4  10  -3       11.55       34.62     59.59 o 
   6  10  -3       54.04      133.53     76.90 o 
   8  10  -3       84.94      205.65     90.68 o 
  -7  11  -3       31.45      128.46     92.11 o 
  -3  11  -3      734.66      577.62    163.75 o 
  -1  11  -3        7.47       11.86     91.92 o 
   1  11  -3      289.65      263.51    110.28 o 
   3  11  -3       66.79       98.90     68.48 o 
   5  11  -3      214.06      307.70     92.40 o 
   7  11  -3       31.90       31.85     79.29 o 
  -4  12  -3      231.27      280.54    148.06 o 
  -2  12  -3       67.26      156.39    132.86 o 
   0  12  -3      131.89       68.39     96.41 o 
   2  12  -3       39.45       36.82     86.18 o 
   4  12  -3      137.27       32.71     98.23 o 
  -1  13  -3      125.32      566.62    163.66 o 
   1  13  -3      218.30      209.09    115.07 o 
 -12   0  -2      554.95      460.84    189.67 o 
 -10   0  -2     1373.08     1450.13    259.50 o 
  -8   0  -2      778.35      783.08    173.41 o 
   0   0  -2       67.15        9.76      9.56 o 
   2   0  -2      484.94      444.96     63.51 o 
   4   0  -2     1507.48     1614.07    118.22 o 
   6   0  -2     8534.85     8541.73    407.94 o 
   8   0  -2      797.00      779.92    103.68 o 
  10   0  -2      638.02      447.54    206.12 o 
  12   0  -2      391.86      530.28    120.04 o 
 -13   1  -2       22.13      -49.64    132.86 o 
 -11   1  -2       65.49      114.30     89.43 o 
  -9   1  -2      581.39      762.51    136.87 o 
  -7   1  -2      522.91      431.28    123.48 o 
  -5   1  -2     3848.63     3620.79    404.59 o 
   1   1  -2      202.89      189.96     13.87 o 
   3   1  -2    73892.51    97401.71   3948.77 o 
   5   1  -2      396.14      531.23     55.29 o 
   7   1  -2     1254.96     1412.83     84.17 o 
   9   1  -2      383.43      501.97     58.25 o 
  11   1  -2      137.03      105.79     59.68 o 
  13   1  -2       58.69       38.55     85.99 o 
 -12   2  -2      469.88      767.01    147.87 o 
 -10   2  -2       96.52       20.09     91.34 o 
  -8   2  -2       65.83       18.46     77.76 o 
  -6   2  -2     7957.87     8760.77    795.99 o 
  -4   2  -2     1146.25     1723.78    199.05 o 
  -2   2  -2    12246.24    11819.62   1156.11 o 
   0   2  -2     1076.60      905.60     53.09 o 
   2   2  -2    28872.39    32009.65   1164.52 o 
   4   2  -2      779.58      825.16     51.08 o 
   6   2  -2     4033.25     3965.79    162.79 o 
   8   2  -2      514.52      538.60     57.39 o 
  10   2  -2      522.86      388.33     78.15 o 
  12   2  -2      215.55       42.18     72.31 o 
 -11   3  -2       96.01      142.52     75.85 o 
  -9   3  -2      716.75     1203.74    186.32 o 
  -7   3  -2     1198.95     1004.22    126.45 o 
  -3   3  -2     1224.87     1341.28    168.06 o 
  -1   3  -2    99988.46   130253.94  11560.22 o 
   1   3  -2     1484.27     1428.23    125.11 o 
   3   3  -2      719.41      927.51     51.27 o 
   5   3  -2     2047.29     2226.80    106.07 o 
   7   3  -2     3125.51     3014.28    135.34 o 
   9   3  -2     1033.71     1001.92     79.48 o 
  11   3  -2       25.54       55.19     47.54 o 
 -12   4  -2       81.31       71.35     78.53 o 
 -10   4  -2      207.47      170.45     99.19 o 
  -8   4  -2      966.93     1057.02    142.33 o 
  -6   4  -2      176.32      152.56     66.09 o 
  -4   4  -2     5650.57     5932.81    368.25 o 
  -2   4  -2     3167.94     2820.78    315.93 o 
   0   4  -2     5683.40     4854.85    211.19 o 
   2   4  -2     1962.32     2296.53    108.37 o 
   4   4  -2    10829.87    11117.27    422.67 o 
   6   4  -2     1514.17     1551.81     80.44 o 
   8   4  -2     1830.25     1802.22    100.81 o 
  10   4  -2       24.40        5.45     46.29 o 
  12   4  -2      201.37      192.45     71.45 o 
 -11   5  -2       39.81       69.06    239.89 o 
  -9   5  -2       24.39       13.96    111.05 o 
  -7   5  -2      310.14      316.31    176.76 o 
  -5   5  -2     1092.14     1132.96    138.31 o 
  -3   5  -2     2744.51     2774.96    195.51 o 
  -1   5  -2     1946.75     2061.81    258.44 o 
   3   5  -2     9740.57     8680.80    384.70 o 
   5   5  -2     1543.05     1709.82     87.71 o 
   7   5  -2      843.69      840.94     66.76 o 
   9   5  -2      241.64      206.03     50.41 o 
  11   5  -2       12.31      110.57     55.19 o 
 -10   6  -2      339.00      313.35     98.23 o 
  -8   6  -2      460.77      521.48    110.19 o 
  -6   6  -2     1196.65     1153.62    145.19 o 
  -4   6  -2      590.27      714.11    161.26 o 
  -2   6  -2    19614.08    20017.11    931.72 o 
   0   6  -2     1299.28     1718.43     97.94 o 
   2   6  -2     9130.72     9226.29    397.61 o 
   4   6  -2     1127.40     1160.60     76.14 o 
   6   6  -2      917.77      944.92     67.91 o 
   8   6  -2       75.36       78.15     41.61 o 
  10   6  -2      153.68      182.12     57.48 o 
 -11   7  -2       96.26      -18.75     86.75 o 
  -9   7  -2      140.20      185.56    101.48 o 
  -7   7  -2      139.86      308.08    102.82 o 
  -5   7  -2       63.45      109.14     63.70 o 
  -3   7  -2     1721.14     1898.63    119.08 o 
  -1   7  -2      442.06      719.47    157.25 o 
   1   7  -2     1187.05     1254.72     72.79 o 
   3   7  -2     3743.53     3832.17    270.78 o 
   5   7  -2      807.14      858.54     80.82 o 
   7   7  -2      531.38      472.41     73.75 o 
   9   7  -2      293.69      378.96     79.29 o 
  11   7  -2       38.25       82.45     76.23 o 
 -10   8  -2       47.66       86.18     92.30 o 
  -8   8  -2      147.04      173.22     99.57 o 
  -6   8  -2      488.57      668.11    116.98 o 
  -4   8  -2     2617.62     2544.16    250.03 o 
  -2   8  -2      384.16      320.23     62.75 o 
   0   8  -2     1551.43     1290.78     89.53 o 
   2   8  -2      164.65      335.15    119.18 o 
   4   8  -2     1089.14     1150.94    121.95 o 
   6   8  -2      185.58      240.27     74.89 o 
   8   8  -2      109.11       93.64     55.09 o 
  10   8  -2       18.05       19.32     64.95 o 
  -9   9  -2      211.49      169.97     95.07 o 
  -7   9  -2       27.46       -8.61     83.02 o 
  -5   9  -2      166.59      124.63     91.06 o 
  -3   9  -2      775.15      702.35    100.72 o 
  -1   9  -2       97.43      350.36    240.56 o 
   1   9  -2       37.23       19.80     63.03 o 
   3   9  -2     1879.23     1536.50    396.66 o 
   5   9  -2       19.90       91.44     57.68 o 
   7   9  -2       71.55      126.26     78.43 o 
   9   9  -2      239.81      196.08     91.15 o 
  -8  10  -2        9.85      -20.76     93.35 o 
  -6  10  -2      215.31      269.06     97.37 o 
  -4  10  -2      568.10      309.04    137.16 o 
  -2  10  -2      255.55      806.22    161.46 o 
   0  10  -2       26.15       92.21     78.24 o 
   2  10  -2      315.99      433.10    114.97 o 
   4  10  -2        4.82      114.97     61.31 o 
   6  10  -2       12.98       21.62     70.11 o 
   8  10  -2       14.00      -12.72    116.98 o 
  -7  11  -2      225.55      120.23     92.88 o 
  -3  11  -2      180.69      625.73    175.13 o 
  -1  11  -2        6.49        7.17     96.32 o 
   1  11  -2      117.12      134.39     86.75 o 
   3  11  -2       74.55       41.32     80.54 o 
   5  11  -2       39.50       63.89     71.16 o 
   7  11  -2      129.40       75.47     88.00 o 
  -4  12  -2      198.44      175.52    160.59 o 
  -2  12  -2       15.82      102.92    120.13 o 
   0  12  -2       74.52      243.71    114.40 o 
   2  12  -2       10.82       13.96     92.40 o 
   4  12  -2       76.47       56.82     95.74 o 
  -1  13  -2       85.62       67.62    112.00 o 
   1  13  -2      147.32      122.43    103.21 o 
 -13   1  -1       74.86       92.11     85.32 o 
 -11   1  -1      138.67      104.07     95.74 o 
  -9   1  -1      525.26      387.09    292.40 o 
  -7   1  -1     1802.76     1716.61    244.48 o 
  -5   1  -1     2915.39     2459.04    298.81 o 
  -1   1  -1     1005.26      889.63     90.68 o 
   1   1  -1     1092.74      896.52     38.83 o 
   3   1  -1    27132.95    28440.13   1060.94 o 
   5   1  -1     1692.95     1769.12    136.11 o 
   7   1  -1     2451.68     2361.28    111.24 o 
   9   1  -1      992.19      979.92     80.06 o 
  11   1  -1       61.51      196.08     59.68 o 
  13   1  -1      154.59      270.69    107.22 o 
 -12   2  -1       34.24       69.06     84.17 o 
 -10   2  -1      411.39      576.00     96.99 o 
  -8   2  -1      106.72      245.15    105.98 o 
  -6   2  -1     4444.47     4565.89    493.74 o 
  -4   2  -1     1070.44     1539.76    188.72 o 
  -2   2  -1    11521.47    11116.31   1115.07 o 
   0   2  -1     4721.11     3959.29    203.64 o 
   2   2  -1    22969.92    26801.57    980.40 o 
   4   2  -1     1200.84     1237.79    102.54 o 
   6   2  -1     8026.95     8377.69    295.46 o 
   8   2  -1      260.95      212.72     44.95 o 
  10   2  -1      278.72       81.21     41.42 o 
  12   2  -1      109.53      129.22     67.05 o 
 -11   3  -1      577.28      661.70    108.27 o 
  -9   3  -1      952.59     1387.10    254.14 o 
  -7   3  -1     2072.74     2014.46    181.25 o 
  -5   3  -1     3225.14     3435.42    222.67 o 
  -3   3  -1     4806.86     5102.20    484.37 o 
  -1   3  -1    73597.03    88972.47   7862.81 o 
   1   3  -1    40389.92    42877.28   1780.50 o 
   3   3  -1     1398.56     1394.08     66.19 o 
   5   3  -1     4504.70     4389.61    184.32 o 
   7   3  -1      193.05      230.04     38.16 o 
   9   3  -1     1427.92     1355.92    127.31 o 
  11   3  -1      118.09      175.13     52.32 o 
 -12   4  -1       93.78       86.08     81.78 o 
 -10   4  -1       27.51       34.91     72.98 o 
  -8   4  -1      289.23      463.13     97.75 o 
  -6   4  -1     2353.02     2461.71    192.73 o 
  -4   4  -1    19987.21    20819.50   1224.78 o 
  -2   4  -1      993.55      975.14    145.58 o 
   0   4  -1     4504.92     4741.31    238.45 o 
   2   4  -1      272.19      369.49     45.43 o 
   4   4  -1     7957.34     7973.38    312.48 o 
   6   4  -1     1646.16     1647.46     81.78 o 
   8   4  -1      440.51      455.10     49.26 o 
  10   4  -1      131.26      155.33     50.31 o 
  12   4  -1       19.37       63.13     62.75 o 
 -11   5  -1       79.54       87.33     92.40 o 
  -9   5  -1       68.90      267.91    158.59 o 
  -7   5  -1      683.64      732.00    116.69 o 
  -5   5  -1      276.12      394.07     72.98 o 
  -3   5  -1      891.54      998.77     97.37 o 
  -1   5  -1    10682.50    11097.75    665.43 o 
   1   5  -1      514.01      691.64     45.91 o 
   3   5  -1     3708.51     3545.61    164.90 o 
   5   5  -1      451.86      505.79     45.15 o 
   7   5  -1      684.01      610.24     52.89 o 
   9   5  -1       74.41       51.36     44.67 o 
  11   5  -1      240.68      364.14     74.41 o 
 -10   6  -1      451.17      565.57    129.22 o 
  -8   6  -1      714.72      876.14    128.27 o 
  -6   6  -1      300.52      539.56     95.17 o 
  -4   6  -1      937.91      947.02    133.33 o 
  -2   6  -1     8348.64    10024.57    533.34 o 
   0   6  -1     3144.72     2546.08    139.17 o 
   2   6  -1     3233.00     3556.99    257.39 o 
   4   6  -1     1386.46     1369.60     82.74 o 
   6   6  -1      827.22      782.12     61.98 o 
   8   6  -1      315.37      374.27     58.06 o 
  10   6  -1      357.90      340.70     64.66 o 
 -11   7  -1       81.40      213.97     99.47 o 
  -9   7  -1      115.55      122.81    111.53 o 
  -7   7  -1      175.20      222.00    104.45 o 
  -5   7  -1      484.62      637.79    105.02 o 
  -3   7  -1      567.56      715.45     66.86 o 
  -1   7  -1      571.95      718.23    229.94 o 
   1   7  -1      483.87      910.00     68.20 o 
   3   7  -1     1590.95     1950.57    104.93 o 
   5   7  -1      659.32      637.40     70.21 o 
   7   7  -1       53.95       67.72     39.22 o 
   9   7  -1      142.57      150.84     62.36 o 
  11   7  -1       82.01      117.74     76.81 o 
 -10   8  -1       11.86      -11.10    115.07 o 
  -8   8  -1       12.12      126.83     89.81 o 
  -6   8  -1      610.07      379.63    164.99 o 
  -4   8  -1      555.15      629.85    122.14 o 
  -2   8  -1      196.02      167.77     51.75 o 
   0   8  -1      134.90      234.15     41.99 o 
   2   8  -1      720.66      630.13     84.55 o 
   4   8  -1     1069.23     1341.28    230.42 o 
   6   8  -1       20.17      160.98     80.44 o 
   8   8  -1        3.90       21.23     54.04 o 
  10   8  -1       17.37       29.94     65.14 o 
  -9   9  -1       56.57       65.90     93.54 o 
  -7   9  -1      143.87       77.67     83.12 o 
  -5   9  -1      119.21      193.78     77.76 o 
  -3   9  -1      281.73      440.65     77.19 o 
  -1   9  -1      659.04      567.10     76.33 o 
   1   9  -1      296.65      184.98     83.21 o 
   3   9  -1       93.88      222.67     73.36 o 
   5   9  -1      268.85      274.23     73.94 o 
   7   9  -1      373.08      289.34     85.51 o 
   9   9  -1      182.62      155.62     90.20 o 
  -8  10  -1        3.18       21.71    182.69 o 
  -6  10  -1       28.45       54.81     83.50 o 
  -4  10  -1      124.14      242.76     74.03 o 
  -2  10  -1      460.16      463.99    138.12 o 
   0  10  -1      222.11      306.94     97.18 o 
   2  10  -1      651.56      757.06    136.11 o 
   4  10  -1       19.26       33.19     55.00 o 
   6  10  -1      377.36      387.19     96.41 o 
   8  10  -1       29.64       -4.88     81.68 o 
  -7  11  -1      141.56      152.18     91.25 o 
  -5  11  -1      493.21      580.97    105.31 o 
  -3  11  -1      281.28      180.20    136.11 o 
  -1  11  -1       33.33       79.48    100.91 o 
   1  11  -1      146.45      239.70     99.28 o 
   3  11  -1      166.74      159.92     94.02 o 
   5  11  -1      193.38      229.27     84.46 o 
   7  11  -1       53.59        5.93    160.98 o 
  -4  12  -1       69.45      255.57    158.49 o 
  -2  12  -1      112.01      162.12    133.62 o 
   0  12  -1      114.85       49.55     94.60 o 
   2  12  -1       46.54       19.61     85.80 o 
   4  12  -1       66.93       42.66     97.18 o 
  -1  13  -1       37.13      262.46    121.76 o 
   1  13  -1        2.13       79.48    102.63 o 
 -12   0   0       26.49       51.55     88.48 o 
 -10   0   0      502.95      412.72    164.71 o 
  -8   0   0     2840.23     2635.99    324.25 o 
  -6   0   0     2738.21     2499.11    292.02 o 
  -4   0   0    16480.08    14314.62   1417.13 o 
   2   0   0    10650.90    10574.08    518.80 o 
   4   0   0    16933.08    16437.06    922.72 o 
   6   0   0     2709.55     2687.16    151.41 o 
   8   0   0     2872.14     2837.61    173.60 o 
  10   0   0      490.90      700.34     92.01 o 
  12   0   0       30.68      -88.09     88.09 o 
 -13   1   0        8.43       19.70     81.21 o 
 -11   1   0       42.37       34.43     64.75 o 
  -9   1   0      437.95      526.55    163.27 o 
  -7   1   0     2065.11     1998.10    189.77 o 
  -5   1   0     7862.31     7812.50    829.28 o 
  -3   1   0    35652.49    43446.58   3578.32 o 
  -1   1   0      340.55      367.67     53.66 o 
   1   1   0      329.28      311.72     18.75 o 
   3   1   0    35606.59    39482.98   1657.88 o 
   5   1   0     7975.17     9022.27    283.50 o 
   7   1   0     2043.81     2295.38    101.48 o 
   9   1   0      425.25      470.97     57.68 o 
  11   1   0       43.67       55.86     46.10 o 
  13   1   0        8.80      -81.11    122.53 o 
 -12   2   0       46.68       93.74     77.28 o 
 -10   2   0      190.29      375.42     79.58 o 
  -8   2   0      539.37      498.14     94.88 o 
  -6   2   0     3804.01     5001.00    417.03 o 
  -4   2   0     5405.13     4992.58    317.17 o 
  -2   2   0    16367.48    15831.99   1561.75 o 
   0   2   0     3490.27     2836.28    140.41 o 
   2   2   0    16253.37    17675.33    646.11 o 
   4   2   0     5460.33     5140.55    209.38 o 
   6   2   0     3694.67     3516.43    157.53 o 
   8   2   0      528.67      403.83     50.89 o 
  10   2   0      190.95      206.12     55.86 o 
  12   2   0       47.03       79.68     63.42 o 
 -11   3   0       31.35      128.46     76.52 o 
  -9   3   0      382.25      411.39     96.22 o 
  -7   3   0      298.05      337.07     78.05 o 
  -5   3   0     4195.52     4011.80    265.43 o 
  -3   3   0     4617.24     4596.12    452.71 o 
  -1   3   0    27986.71    29706.14   1795.81 o 
   1   3   0    27966.58    30619.02   1261.42 o 
   3   3   0     4672.59     4616.97    182.40 o 
   5   3   0     4221.67     3862.68    164.13 o 
   7   3   0      299.28      384.13     60.07 o 
   9   3   0      382.52      267.24     47.92 o 
  11   3   0       33.57      154.19     51.17 o 
 -12   4   0      245.89      392.73    132.28 o 
 -10   4   0       48.73       31.47     60.93 o 
  -8   4   0      936.82     1151.71    172.36 o 
  -6   4   0      696.66      699.86    105.02 o 
  -4   4   0     8568.43     8078.12    510.67 o 
  -2   4   0     2971.91     2567.69    295.94 o 
   0   4   0      368.32      302.63     35.29 o 
   2   4   0     3082.40     2988.17    118.89 o 
   4   4   0     8543.81     8478.31    325.97 o 
   6   4   0      664.46      572.36     74.89 o 
   8   4   0      926.76     1061.03     83.21 o 
  10   4   0       44.69       25.44     43.81 o 
  12   4   0      247.02      208.61     82.64 o 
 -11   5   0       83.03      132.00     94.50 o 
  -9   5   0       55.38      143.09     88.95 o 
  -7   5   0      460.57      562.03    102.44 o 
  -5   5   0      495.93      786.23     96.51 o 
  -3   5   0     2780.60     3292.90    279.77 o 
  -1   5   0      805.64      888.10     92.30 o 
   1   5   0      771.88      990.73    115.93 o 
   3   5   0     2830.08     3010.07    128.74 o 
   5   5   0      503.10      587.95     43.71 o 
   7   5   0      444.02      383.55     65.23 o 
   9   5   0       54.41       39.79     41.32 o 
  11   5   0       83.74      105.88     59.68 o 
 -10   6   0      188.19      201.05     94.12 o 
  -8   6   0      466.34      673.46    142.42 o 
  -6   6   0      206.72      395.99     88.95 o 
  -4   6   0      637.04      758.88    169.30 o 
   0   6   0     3392.09     5364.27    360.60 o 
   4   6   0      657.11      946.73     60.16 o 
   6   6   0      210.85      241.80     39.98 o 
   8   6   0      453.47      328.55     56.15 o 
  10   6   0      190.60      178.77     66.28 o 
 -11   7   0      236.46      296.03    107.41 o 
  -9   7   0      179.78      186.13     98.04 o 
  -7   7   0       37.66      -22.48     66.86 o 
  -5   7   0      561.39      520.33    132.47 o 
  -3   7   0     2412.79     2332.01    173.32 o 
  -1   7   0     3134.09     2814.85    150.17 o 
   1   7   0     3139.47     2915.09    132.38 o 
   3   7   0     2453.37     2468.79    107.80 o 
   5   7   0      543.21      565.19     51.84 o 
   7   7   0       36.42       32.23     35.58 o 
   9   7   0      184.04      193.88     55.00 o 
  11   7   0      238.50      263.61    118.60 o 
 -10   8   0       25.07       30.70     90.58 o 
  -8   8   0       62.13       61.12     88.86 o 
  -6   8   0      381.85      259.97     90.01 o 
  -4   8   0      164.96      312.77     58.35 o 
  -2   8   0      521.23      549.98     99.19 o 
   0   8   0      932.73      767.58     70.01 o 
   2   8   0      520.48      620.86     72.21 o 
   4   8   0      159.02      335.34     70.59 o 
   6   8   0      391.19      475.66     90.68 o 
   8   8   0       61.38      108.75     60.07 o 
  10   8   0       24.34       15.11     67.91 o 
  -9   9   0      118.41       60.74     98.14 o 
  -7   9   0      303.65      441.99    124.73 o 
  -5   9   0      144.58      104.35    110.00 o 
  -3   9   0      589.74      540.89     83.60 o 
  -1   9   0       62.60      161.17     44.19 o 
   1   9   0       59.25       64.56     72.98 o 
   3   9   0      585.50      721.77    112.58 o 
   5   9   0      140.98      172.26     68.96 o 
   7   9   0      292.93      248.11     84.94 o 
   9   9   0      119.32       60.74     81.78 o 
  -8  10   0       12.30       64.56     89.24 o 
  -6  10   0      201.62      248.40     95.46 o 
  -4  10   0       51.45       94.41     66.86 o 
  -2  10   0      145.00      116.79    131.52 o 
   0  10   0      164.78      131.04     83.12 o 
   2  10   0      146.56      360.12    103.78 o 
   4  10   0       55.22      104.93     61.88 o 
   6  10   0      197.71      357.82     89.91 o 
   8  10   0       12.03      132.09     81.97 o 
  -7  11   0       58.25       65.04     87.04 o 
  -5  11   0      191.44      196.37     95.07 o 
  -1  11   0      117.99      174.46    105.31 o 
   1  11   0      117.85      122.62     90.10 o 
   3  11   0       72.96      186.32     99.19 o 
   5  11   0      190.89      144.72     96.51 o 
   7  11   0       60.45      -94.88     94.88 o 
  -2  12   0        0.98       21.14    118.13 o 
   0  12   0      352.01      161.74    107.22 o 
   2  12   0        0.77       71.26     84.17 o 
   4  12   0       11.87       91.06     96.03 o 
  -1  13   0       62.04      221.43    138.60 o 
   1  13   0       59.56      132.86    117.27 o 
 -13   1   1      150.04      172.93     75.37 o 
 -11   1   1       58.74       79.68    118.13 o 
  -9   1   1      974.69     1099.29    148.73 o 
  -7   1   1     2524.24     2223.84    193.88 o 
  -5   1   1     1668.05     1312.88    202.49 o 
  -3   1   1    26730.73    29341.82   2551.82 o 
  -1   1   1     1134.60      820.09     98.52 o 
   1   1   1      945.11      771.98     34.53 o 
   3   1   1    11981.29    10895.27   1018.56 o 
   5   1   1     2948.04     2839.15    102.25 o 
   7   1   1     1753.72     1690.21     86.94 o 
   9   1   1      552.85      544.43     62.36 o 
  11   1   1      128.58       64.85     50.98 o 
  13   1   1       77.79      -38.45    265.43 o 
 -12   2   1      105.59      -52.51     67.91 o 
 -10   2   1      277.84      206.60     67.91 o 
  -8   2   1      257.44      274.32     61.88 o 
  -6   2   1     7994.15     8041.10    514.21 o 
  -4   2   1     1252.34     1295.37    112.96 o 
  -2   2   1    23152.82    24988.17   2368.27 o 
   0   2   1     4600.70     4253.70    502.16 o 
   2   2   1    11424.24    12569.41    460.55 o 
   4   2   1     1085.60     1479.97     80.44 o 
   6   2   1     4360.78     4896.46    166.91 o 
   8   2   1      109.56      248.97     42.47 o 
  10   2   1      406.16      375.71     58.63 o 
  12   2   1       33.74       44.86     71.26 o 
 -11   3   1      117.96       13.77     70.21 o 
  -9   3   1     1439.52     1468.40    132.00 o 
  -7   3   1      196.18      169.68     56.24 o 
  -5   3   1     4676.29     4721.32    386.42 o 
  -3   3   1     1398.49     1443.34    182.02 o 
  -1   3   1    40092.46    42916.02   2531.06 o 
   1   3   1    73457.63    88962.71   3265.83 o 
   3   3   1     4739.84     4922.66    195.22 o 
   5   3   1     3250.48     2995.53    119.75 o 
   7   3   1     2064.82     1917.95     92.97 o 
   9   3   1      939.16     1139.56     82.83 o 
  11   3   1      583.59      580.78    103.68 o 
 -12   4   1       19.54      217.22    145.00 o 
 -10   4   1      136.29      148.54     77.09 o 
  -8   4   1      449.28      476.04    104.54 o 
  -6   4   1     1677.01     2038.28    335.63 o 
  -4   4   1     8005.44     8235.65    492.50 o 
  -2   4   1      242.25      249.74     49.07 o 
   0   4   1     4437.50     4567.23    435.11 o 
   2   4   1      959.14     1194.46     96.41 o 
   4   4   1    20116.29    21261.88    789.39 o 
   6   4   1     2335.99     2298.63    129.70 o 
   8   4   1      307.32      353.61     45.24 o 
  10   4   1       28.11      -20.66     41.51 o 
  12   4   1       95.00       92.11    126.16 o 
 -11   5   1      245.68      417.32    280.83 o 
  -9   5   1       76.94      155.24     85.61 o 
  -7   5   1      667.42      859.31    119.94 o 
  -5   5   1      453.16      514.97     83.02 o 
  -3   5   1     3744.09     3624.61    236.35 o 
  -1   5   1      520.47      916.89    202.68 o 
   1   5   1    10589.39    11119.27    586.04 o 
   3   5   1      900.00     1033.87    154.19 o 
   5   5   1      309.02      392.93     36.35 o 
   7   5   1      681.45      642.66     53.28 o 
   9   5   1       71.89      102.15     40.08 o 
  11   5   1       78.56      115.93     61.41 o 
 -10   6   1      350.61      259.97    124.15 o 
  -8   6   1      320.05      283.02    148.45 o 
  -6   6   1      813.72      832.72    114.78 o 
  -4   6   1     1363.81     1552.76    252.51 o 
  -2   6   1     3180.86     3317.48    178.39 o 
   0   6   1     3119.72     2493.76    141.18 o 
   2   6   1     8229.65     9169.19    410.14 o 
   4   6   1      957.29      763.66     48.97 o 
   6   6   1      293.30      307.51     37.02 o 
   8   6   1      719.01      675.76     73.65 o 
  10   6   1      452.11      561.55     85.61 o 
 -11   7   1       80.75      151.70     92.21 o 
  -9   7   1      135.17      284.56    102.92 o 
  -7   7   1       56.32       53.56     77.38 o 
  -5   7   1      642.16      766.53    107.99 o 
  -3   7   1     1606.67     2033.59    122.05 o 
  -1   7   1      501.15      935.16    143.76 o 
   1   7   1      584.92      634.92     59.78 o 
   3   7   1      553.92      560.41     49.83 o 
   5   7   1      495.12      659.21     80.82 o 
   7   7   1      170.86      128.36     42.47 o 
   9   7   1      116.62       49.07     59.97 o 
  11   7   1       81.45      131.90     95.84 o 
 -10   8   1       18.04       27.64     86.47 o 
  -8   8   1        3.51       -0.86     87.33 o 
  -6   8   1       20.86      134.58     53.09 o 
  -4   8   1     1087.68     1282.75    103.78 o 
  -2   8   1      728.28      636.06     87.04 o 
   0   8   1      143.14      190.63     35.68 o 
   2   8   1      188.95      211.58     51.55 o 
   4   8   1      553.15      695.27     91.63 o 
   6   8   1      617.56      513.06     74.22 o 
   8   8   1       11.18        5.93     52.99 o 
  10   8   1       12.79       37.30     82.83 o 
  -9   9   1      182.47      117.46     90.87 o 
  -7   9   1      371.35      415.31    108.85 o 
  -5   9   1      273.77      214.44    120.61 o 
  -3   9   1       95.48      129.41     54.33 o 
  -1   9   1      277.28      304.55     78.34 o 
   1   9   1      646.91      736.78     91.06 o 
   3   9   1      296.27      507.99     82.07 o 
   5   9   1      123.74      155.81     65.33 o 
   7   9   1      143.08      180.20     79.10 o 
   9   9   1       56.59       23.72     83.21 o 
  -8  10   1       29.93      -28.12     82.74 o 
  -6  10   1      375.79      328.55    102.54 o 
  -4  10   1       19.21        9.56     57.39 o 
  -2  10   1      667.21      521.96     81.21 o 
   0  10   1      233.28      612.25    142.23 o 
   2  10   1      455.30      317.36    106.94 o 
   4  10   1      118.16       19.99     55.09 o 
   6  10   1       27.85       68.87     69.44 o 
   8  10   1        4.34      -68.48    133.53 o 
  -7  11   1       54.59       53.85     82.35 o 
  -5  11   1      198.57      233.00     80.82 o 
  -1  11   1      153.99      176.19    110.95 o 
   1  11   1       36.89        4.78     88.28 o 
   3  11   1      288.42      115.16     91.92 o 
   5  11   1      499.12      417.51     96.51 o 
   7  11   1      139.48       94.21     94.79 o 
  -2  12   1       43.87       47.25    117.65 o 
   0  12   1      113.45       59.40     98.04 o 
   2  12   1      112.17      407.75    122.14 o 
   4  12   1       73.16       34.24     92.97 o 
  -1  13   1        1.78      108.75     98.42 o 
   1  13   1       38.25       24.29    101.96 o 
 -12   0   2      383.24      419.23    113.54 o 
 -10   0   2      648.15      454.14    165.66 o 
  -8   0   2      785.27      823.15    175.52 o 
  -6   0   2     8461.19     7742.58    789.10 o 
  -4   0   2     1489.20     1335.35    182.02 o 
  -2   0   2      554.64      442.28     68.39 o 
   0   0   2       65.27       21.14     13.49 o 
   2   0   2     5063.02     4822.42    243.43 o 
   4   0   2     7588.06     7407.81    377.62 o 
   6   0   2     1974.83     2046.69    127.79 o 
   8   0   2      749.44      838.94     91.15 o 
  10   0   2     1386.64     1541.76    187.47 o 
  12   0   2      562.44      592.45    186.71 o 
 -13   1   2       59.06        2.10     95.27 o 
 -11   1   2      137.27      127.79     69.15 o 
  -9   1   2      391.18      481.50     83.98 o 
  -7   1   2     1225.06     1299.96    146.92 o 
  -5   1   2      424.23      421.24     71.16 o 
  -3   1   2    73796.60    99068.30   8637.28 o 
  -1   1   2      232.46      174.56     40.08 o 
   1   1   2     4338.73     4377.75    169.97 o 
   3   1   2     7865.58     7920.59    625.64 o 
   5   1   2     3781.57     4075.98    138.12 o 
   7   1   2      543.49      481.59     44.00 o 
   9   1   2      585.33      696.42     63.51 o 
  11   1   2       63.35      157.72     88.00 o 
  13   1   2       22.05       91.34    110.38 o 
 -12   2   2      218.11      189.00     95.74 o 
 -10   2   2      536.38      590.63    129.51 o 
  -8   2   2      515.53      530.09     76.52 o 
  -6   2   2     4073.67     3827.87    266.57 o 
  -4   2   2      739.30      811.10    108.66 o 
  -2   2   2    28966.15    29128.23   2807.68 o 
   0   2   2     1134.06      890.49     63.13 o 
   2   2   2    12093.91    12929.62    477.38 o 
   4   2   2     1116.63     1610.15    119.37 o 
   6   2   2     8021.35     8097.92    266.57 o 
   8   2   2       70.93      155.91     35.87 o 
  10   2   2      100.99      122.05     44.67 o 
  12   2   2      456.82      458.83     95.55 o 
 -11   3   2       24.13       24.01     66.19 o 
  -9   3   2     1036.19     1244.39    189.77 o 
  -7   3   2     3125.08     3154.31    227.07 o 
  -5   3   2     2071.61     2697.58    180.97 o 
  -3   3   2      711.13     1183.27    146.73 o 
   1   3   2    99641.01   131160.41   4801.29 o 
   3   3   2     1233.63     1203.84     60.64 o 
   7   3   2     1199.94     1009.10     65.90 o 
   9   3   2      716.66      854.81     69.35 o 
  11   3   2       97.94      231.47     66.86 o 
 -12   4   2      197.55      133.72     90.20 o 
 -10   4   2       25.64       80.25     62.36 o 
  -8   4   2     1790.30     1915.37    343.38 o 
  -6   4   2     1478.83     1758.22    156.96 o 
  -4   4   2    10797.34    10806.02    660.36 o 
  -2   4   2     1933.98     2227.37    245.53 o 
   0   4   2     5605.03     4905.45    301.01 o 
   2   4   2     3084.15     3224.80    128.07 o 
   4   4   2     5559.28     5815.16    232.14 o 
   6   4   2      166.27      223.05     32.90 o 
   8   4   2      949.93      998.86     68.58 o 
  10   4   2      216.93      165.66     47.44 o 
  12   4   2       82.84       98.90     85.99 o 
 -11   5   2       12.89       92.30     81.21 o 
  -9   5   2      235.00      346.06    101.87 o 
  -7   5   2      830.69      877.29    124.73 o 
  -5   5   2     1552.64     1755.83    155.72 o 
  -3   5   2     9871.65     9230.21    436.92 o 
  -1   5   2     2720.42     4339.11    463.04 o 
   1   5   2     1886.13     2200.59    236.35 o 
   3   5   2     2729.62     2893.28    121.86 o 
   5   5   2     1074.70     1157.26     63.42 o 
   7   5   2      309.69      341.66     43.14 o 
   9   5   2       24.61      -19.51     35.29 o 
  11   5   2       40.62       51.27     68.10 o 
 -10   6   2      159.59      193.88     87.81 o 
  -8   6   2       75.25      144.05     81.11 o 
  -6   6   2      935.83     1030.14    143.95 o 
  -4   6   2     1112.95     1474.33    245.53 o 
  -2   6   2     9036.14     9227.25    444.19 o 
   0   6   2     1307.79     1695.47    215.02 o 
   2   6   2    19920.52    19788.41    840.18 o 
   4   6   2      567.93      716.12     47.25 o 
   6   6   2     1189.49     1217.71     68.68 o 
   8   6   2      455.41      476.81     58.15 o 
  10   6   2      342.74      346.15     67.82 o 
 -11   7   2       39.49       70.30     88.38 o 
  -9   7   2      299.26      550.08    274.23 o 
  -7   7   2      529.69      631.38    114.20 o 
  -5   7   2      800.43      849.74     87.33 o 
  -3   7   2     3770.44     3810.36    243.04 o 
  -1   7   2     1254.18     1335.26     83.88 o 
   1   7   2      430.92      503.78     66.00 o 
   3   7   2     1748.18     1714.70     83.98 o 
   5   7   2       63.18      104.26     32.33 o 
   7   7   2      145.03      187.38     44.57 o 
   9   7   2      141.76      105.88     52.42 o 
  11   7   2       91.87      121.19    132.38 o 
 -10   8   2       17.92       17.41     89.62 o 
  -8   8   2      104.68       34.43     89.72 o 
  -6   8   2      184.97      310.38     64.56 o 
  -4   8   2     1090.77     1157.64    108.94 o 
  -2   8   2      175.09      185.75     38.36 o 
   0   8   2     1562.58     1345.01     80.15 o 
   2   8   2      397.97      392.45     40.46 o 
   4   8   2     2588.90     2237.61    149.40 o 
   6   8   2      498.15      586.90     97.75 o 
   8   8   2      152.37      172.55     76.42 o 
  10   8   2       48.95       95.07     85.51 o 
  -9   9   2      239.08      320.33    102.82 o 
  -7   9   2       70.84      139.84     94.98 o 
  -5   9   2       19.60       23.24     68.29 o 
  -3   9   2     1864.73     1386.24    128.07 o 
  -1   9   2       34.50      199.71    184.89 o 
   1   9   2      105.16      253.57     62.36 o 
   3   9   2      788.66      817.99    124.73 o 
   5   9   2      173.09       61.88     63.32 o 
   7   9   2       27.63       29.65     65.42 o 
   9   9   2      213.56      148.73     94.31 o 
  -8  10   2       14.48       14.35     75.66 o 
  -6  10   2       14.11       17.41     76.23 o 
  -4  10   2        3.97       39.98     57.39 o 
  -2  10   2      315.95      241.80     66.48 o 
   0  10   2       27.01      -25.63     77.19 o 
   2  10   2      246.60      708.47    143.76 o 
   4  10   2      570.28      363.18     80.92 o 
   6  10   2      216.09      266.10     85.13 o 
   8  10   2        9.67      -77.00     77.00 o 
  -7  11   2      129.49      233.96     88.95 o 
  -5  11   2       36.82       36.82     72.12 o 
  -3  11   2       75.38       83.79     59.11 o 
  -1  11   2      114.26      117.07    101.39 o 
   1  11   2        5.74       67.34     91.06 o 
   3  11   2      179.55      283.31    110.28 o 
   5  11   2      391.12      232.81     86.18 o 
   7  11   2      229.01      137.45    161.55 o 
  -2  12   2       12.00       -0.57    111.72 o 
   0  12   2       73.79      177.14    103.68 o 
   2  12   2       15.04      172.55    108.47 o 
   4  12   2      197.51      226.69    113.34 o 
  -1  13   2      150.12      403.83    133.33 o 
   1  13   2       86.00      117.55    112.39 o 
 -13   1   3      114.06       97.27     70.59 o 
 -11   1   3      249.39      253.85     76.33 o 
  -9   1   3       46.68       31.47     85.99 o 
  -7   1   3     2003.08     2119.20    146.34 o 
  -5   1   3     5884.53     5905.07    329.13 o 
  -3   1   3   103920.23   148118.08   9304.72 o 
  -1   1   3     8644.63     7435.26    482.64 o 
   1   1   3     5270.94     4674.07    286.28 o 
   3   1   3     9264.85     8446.94    296.61 o 
   5   1   3     4512.37     4718.07    159.16 o 
   7   1   3      395.22      422.96     42.18 o 
   9   1   3      176.04      175.42     42.95 o 
  11   1   3       34.94       77.76     78.15 o 
 -12   2   3       27.86      -10.43     60.93 o 
 -10   2   3      230.79      124.53     69.54 o 
  -8   2   3      739.64      837.21     97.47 o 
  -6   2   3     1005.80      934.30     87.42 o 
  -4   2   3      438.91      543.38     71.45 o 
  -2   2   3    11923.26    10096.31   1027.65 o 
   0   2   3     7002.82     5854.38    528.65 o 
   2   2   3    10351.06    10740.98    397.52 o 
   4   2   3     1194.91     1275.67     59.40 o 
   6   2   3     1596.74     2393.90    105.50 o 
   8   2   3        8.30       39.89     32.52 o 
  10   2   3       49.35       86.47     45.34 o 
  12   2   3       28.87      165.19     77.09 o 
 -11   3   3      117.64       23.05     92.88 o 
  -9   3   3      580.85      602.59     90.48 o 
  -7   3   3     5699.97     5181.78    342.61 o 
  -5   3   3     3998.30     5259.06    304.16 o 
  -3   3   3     2873.55     2724.84    309.90 o 
   1   3   3    49119.41    51652.20   1888.20 o 
   3   3   3      851.98      833.96     48.11 o 
   5   3   3     6293.66     6229.99    223.91 o 
   7   3   3     1945.10     1798.29    101.39 o 
   9   3   3      596.64      629.66     62.17 o 
  11   3   3     1230.44     1378.20    143.86 o 
 -12   4   3       44.85       39.02    282.55 o 
 -10   4   3       12.82       -5.64     52.89 o 
  -8   4   3      387.05      710.48    119.47 o 
  -6   4   3      975.34     1291.26    131.90 o 
  -4   4   3     5410.27     5803.30    463.99 o 
  -2   4   3     3045.57     2828.53    195.98 o 
   0   4   3     4782.60     5718.84    657.97 o 
   2   4   3     4514.98     4844.61    186.90 o 
   4   4   3       52.43       78.62     22.86 o 
   6   4   3     1217.86     1145.49     66.48 o 
   8   4   3      856.01     1189.11     74.41 o 
  10   4   3      270.68      190.82     48.97 o 
  12   4   3       60.49       38.83     71.35 o 
 -11   5   3      220.76      194.93     90.77 o 
  -9   5   3      155.63      150.55     90.68 o 
  -7   5   3      261.51      298.33    115.35 o 
  -5   5   3     2856.23     2736.32    205.55 o 
  -3   5   3     2248.99     2719.97    145.58 o 
  -1   5   3      571.58      762.70     72.98 o 
   1   5   3     5224.38     5116.35    378.58 o 
   3   5   3     8713.73     8429.34    294.98 o 
   5   5   3      296.17      467.34     41.51 o 
   7   5   3      236.81      257.01     39.79 o 
   9   5   3      206.20      237.02     46.96 o 
  11   5   3       93.54      129.03     91.82 o 
 -10   6   3      148.51      175.61     84.36 o 
  -8   6   3      642.26      528.17    196.27 o 
  -6   6   3       89.44      129.99    102.63 o 
  -4   6   3      232.77      312.77     51.84 o 
   0   6   3      928.73      890.87     65.81 o 
   2   6   3     5256.14     6698.48    569.02 o 
   4   6   3      913.49      896.90     54.52 o 
   6   6   3      109.68       66.67     30.51 o 
   8   6   3      321.69      304.93     44.67 o 
  10   6   3       91.48      160.59     71.35 o 
 -11   7   3       97.25      236.83    100.91 o 
  -9   7   3       77.39       68.39     88.38 o 
  -7   7   3      668.11      662.75    127.50 o 
  -5   7   3       35.35      161.36     49.74 o 
  -3   7   3     1940.52     1769.12    113.15 o 
  -1   7   3     2847.65     2767.89    147.01 o 
   1   7   3      372.99      586.23     95.74 o 
   3   7   3     1610.68     1394.94     75.95 o 
   5   7   3     1003.44      927.22     60.07 o 
   7   7   3      164.17      115.64     40.84 o 
   9   7   3      338.66      310.67     68.58 o 
  11   7   3       13.46       52.22     84.36 o 
 -10   8   3       54.98      102.54    226.97 o 
  -8   8   3      140.04        6.41     81.21 o 
  -6   8   3      167.33      176.57     57.87 o 
  -4   8   3      533.90      500.82     75.18 o 
  -2   8   3       97.78      142.61     33.96 o 
   0   8   3      414.63      456.53     45.53 o 
   2   8   3      276.33      300.05     40.36 o 
   4   8   3      214.57      425.45     86.66 o 
   6   8   3      176.45      292.11     73.65 o 
   8   8   3       23.63       26.69     60.55 o 
  10   8   3       35.01      146.25    127.79 o 
  -9   9   3        5.08      175.99    100.14 o 
  -7   9   3       41.92      139.26     89.91 o 
  -5   9   3      168.57      135.15     73.08 o 
  -3   9   3      375.67      441.32     76.61 o 
  -1   9   3     1139.64     1139.85    129.80 o 
   1   9   3       72.44      225.25     48.78 o 
   3   9   3     3588.34     3151.53    511.82 o 
   5   9   3       17.30        5.45     54.81 o 
   7   9   3       31.23       83.69     70.40 o 
   9   9   3       37.62      -80.54     80.54 o 
  -8  10   3       80.18        5.74     85.89 o 
  -6  10   3       56.52      116.79     80.92 o 
  -4  10   3       13.67       70.88     60.26 o 
  -2  10   3      603.46      577.91    133.62 o 
   0  10   3      584.98      653.28    128.74 o 
   2  10   3      965.86      763.85    146.06 o 
   4  10   3       40.47        6.79     57.96 o 
   6  10   3      990.96      741.66    115.26 o 
   8  10   3        7.12       -3.54     84.65 o 
  -7  11   3       33.90      101.77    170.45 o 
  -5  11   3      220.07      208.80    106.84 o 
  -3  11   3       70.74      136.59     67.62 o 
  -1  11   3      291.97      252.13    119.27 o 
   1  11   3        9.52       48.97     81.59 o 
   3  11   3      741.53      464.38    132.86 o 
   5  11   3      317.04      282.07     88.09 o 
   7  11   3       30.42       49.45     86.28 o 
  -2  12   3       41.68       48.49    114.97 o 
   0  12   3      134.82      207.84    103.21 o 
   2  12   3       68.20      226.88    110.76 o 
   4  12   3      235.40      242.37    117.46 o 
  -1  13   3      219.11      273.75    121.67 o 
   1  13   3      123.91      253.28    122.33 o 
 -12   0   4      359.09      479.49    252.90 o 
 -10   0   4      233.92      323.48    107.80 o 
  -8   0   4     1326.71     1329.14    143.19 o 
  -6   0   4      916.82      855.87    101.87 o 
  -4   0   4     4224.24     4282.10    426.21 o 
  -2   0   4    17856.33    16046.72   1428.23 o 
   0   0   4    45552.95    56317.09   3424.13 o 
   2   0   4     4646.80     4514.91    226.69 o 
   4   0   4     7048.36     6605.41    338.31 o 
   6   0   4     7139.54     7085.67    313.25 o 
   8   0   4     1060.69     1150.85    137.06 o 
  10   0   4      896.58      904.26    141.85 o 
  12   0   4      537.65      533.05    121.28 o 
 -13   1   4       56.33      -65.90     65.90 o 
 -11   1   4      141.99      152.46     65.42 o 
  -9   1   4      105.13       96.41     55.48 o 
  -7   1   4      712.19      519.95     71.83 o 
  -5   1   4      338.18      381.54     71.07 o 
  -3   1   4    55854.16    66105.13   4151.83 o 
  -1   1   4    49919.03    62389.64   3154.98 o 
   1   1   4     4467.50     6278.49    307.22 o 
   3   1   4     6011.42     6160.26    219.71 o 
   5   1   4     1804.70     2169.32     83.60 o 
   7   1   4      540.31      497.37     44.00 o 
   9   1   4      452.25      555.05     58.35 o 
  11   1   4       91.89      141.56     66.19 o 
 -12   2   4       20.45      118.70     64.47 o 
 -10   2   4      334.99      195.60     72.98 o 
  -8   2   4      230.18      169.97     54.42 o 
  -6   2   4    15732.71    15502.00    748.74 o 
  -4   2   4     4020.56     3675.98    195.79 o 
  -2   2   4    15212.11    13722.55   1285.42 o 
   0   2   4     5690.53     4070.62    259.59 o 
   2   2   4     4254.15     4826.35    252.23 o 
   4   2   4      223.88      205.45     24.10 o 
   6   2   4     3878.95     3836.57    137.35 o 
   8   2   4     1209.08     1250.32     73.84 o 
  10   2   4      150.51       48.30     47.25 o 
  12   2   4      108.14      283.02     90.39 o 
 -11   3   4       53.91       97.18    150.46 o 
  -9   3   4      555.80      617.13     88.48 o 
  -7   3   4     1110.05     1105.03    106.65 o 
  -5   3   4     3055.95     3074.54    216.07 o 
  -3   3   4     1748.64     1564.05    197.61 o 
  -1   3   4     8068.81     6921.25    682.45 o 
   1   3   4     7806.12     8014.03    293.45 o 
   3   3   4     3913.89     4006.73    161.74 o 
   5   3   4     1083.76     1279.59     63.80 o 
   7   3   4      937.46      931.14     68.48 o 
   9   3   4       51.20       64.66     39.41 o 
  11   3   4       37.57      -19.03     65.71 o 
 -12   4   4      112.79       20.09     88.86 o 
 -10   4   4       60.29       54.14    104.64 o 
  -8   4   4      268.79      298.62     64.08 o 
  -6   4   4      644.36      522.72     90.96 o 
  -4   4   4     2005.87     3312.61    291.25 o 
  -2   4   4     3190.81     3079.51    221.14 o 
   0   4   4      328.81      369.49     76.42 o 
   2   4   4     1145.56     1130.67     56.15 o 
   4   4   4     5017.85     4602.24    168.15 o 
   6   4   4     1388.80     1284.85     70.88 o 
   8   4   4      309.66      321.67     45.34 o 
  10   4   4       19.20       11.00     49.07 o 
  12   4   4      185.07      271.64     84.55 o 
 -11   5   4       60.10       93.93     90.01 o 
  -9   5   4      366.24      234.91     91.06 o 
  -7   5   4      111.37       18.65     61.69 o 
  -5   5   4     3894.86     3679.52    256.91 o 
  -3   5   4      738.73     1195.32    106.84 o 
  -1   5   4     1556.65     1663.52    195.12 o 
   1   5   4     2136.29     2930.39    564.52 o 
   3   5   4     3239.88     3268.42    121.76 o 
   5   5   4     1150.76     1216.65     66.28 o 
   7   5   4     2100.08     1861.42     94.02 o 
   9   5   4       59.90       96.41     39.69 o 
  11   5   4      239.92      312.10     78.24 o 
 -10   6   4      155.57       11.86     79.01 o 
  -8   6   4      156.19      150.84    109.04 o 
  -6   6   4      316.35      252.32    139.36 o 
  -4   6   4     1516.68     1667.26    114.97 o 
  -2   6   4     4729.87     6279.44    281.40 o 
   0   6   4     1542.34     1694.90    103.11 o 
   2   6   4    13226.11    11198.09    428.60 o 
   4   6   4      245.20      227.55     30.03 o 
   6   6   4      375.06      354.00     42.76 o 
   8   6   4      183.79      191.87     41.99 o 
  10   6   4      107.59      192.45     88.57 o 
 -11   7   4       44.12      118.99     92.49 o 
  -9   7   4       31.47       84.46     97.18 o 
  -7   7   4       84.10       25.25     78.53 o 
  -5   7   4     1164.28      990.83     96.80 o 
  -3   7   4     1309.62     1304.27     95.07 o 
  -1   7   4     1192.78     1159.84     79.10 o 
   1   7   4      718.21      691.54     52.80 o 
   3   7   4     1552.96     1884.86     89.72 o 
   5   7   4      486.67      623.44     61.02 o 
   7   7   4      315.34      220.57     46.29 o 
   9   7   4      351.05      246.87     61.22 o 
 -10   8   4       62.63      -27.26     85.41 o 
  -8   8   4      110.57       99.95     83.88 o 
  -6   8   4      238.54      279.58     67.43 o 
  -4   8   4     1089.75     1010.91    115.64 o 
  -2   8   4      347.53      360.31     47.15 o 
   0   8   4     1394.94     1186.14     75.85 o 
   2   8   4      373.98      300.34     44.48 o 
   4   8   4      554.40      971.41    116.60 o 
   6   8   4      390.26      451.65     69.82 o 
   8   8   4      363.09      354.86     91.25 o 
  -9   9   4      121.15       91.54     73.75 o 
  -7   9   4      136.26       89.81     60.74 o 
  -5   9   4      385.09      325.88     86.18 o 
  -3   9   4      590.54      615.21     89.81 o 
  -1   9   4     1402.57     1512.30    148.16 o 
   1   9   4      244.26      449.65     61.98 o 
   3   9   4     4266.05     4000.61    294.31 o 
   5   9   4        9.74       65.42     56.62 o 
   7   9   4      151.24       85.41     69.73 o 
   9   9   4       67.11      112.20    131.23 o 
  -8  10   4       50.33       -0.96     83.88 o 
  -6  10   4      422.30      420.95    100.05 o 
  -4  10   4       91.46      152.27     65.52 o 
  -2  10   4      708.31      911.92    105.12 o 
   0  10   4      381.76      374.56     77.57 o 
   2  10   4      373.29      207.08     89.43 o 
   4  10   4      123.03      167.96     87.71 o 
   6  10   4       57.00      106.46     73.84 o 
   8  10   4      164.70      210.14    100.53 o 
  -7  11   4       21.83      114.68     86.08 o 
  -5  11   4       42.35      125.11     75.47 o 
  -3  11   4       39.12       34.24     74.13 o 
  -1  11   4       33.89      231.76    116.21 o 
   1  11   4       60.20      141.66    108.18 o 
   3  11   4      372.39      293.26    113.44 o 
   5  11   4      311.19      264.09    115.07 o 
   7  11   4       25.78        2.97     84.74 o 
  -4  12   4       30.40      115.64     94.41 o 
  -2  12   4      156.21      320.33    145.96 o 
   0  12   4       30.36      189.19    100.14 o 
   2  12   4       76.39       85.41    102.34 o 
   4  12   4      437.13      238.55    119.75 o 
  -1  13   4       18.85      -63.13    111.24 o 
   1  13   4       46.52      153.04    110.67 o 
 -13   1   5       39.89       65.04     66.38 o 
 -11   1   5       26.05      156.39     58.73 o 
  -9   1   5      759.65      785.09     85.13 o 
  -7   1   5     1776.06     1978.69    137.93 o 
  -5   1   5      789.30      930.57     80.73 o 
  -3   1   5    19202.38    17830.86   1119.28 o 
  -1   1   5    22668.02    22702.35    970.17 o 
   1   1   5     3767.93     3540.92    138.50 o 
   3   1   5     4247.66     3762.44    138.88 o 
   5   1   5     2595.22     2780.03     96.70 o 
   7   1   5     1454.16     1563.28     76.81 o 
   9   1   5      851.28      905.13     71.16 o 
  11   1   5       75.72       76.33     65.62 o 
 -12   2   5       42.86      134.86     62.75 o 
 -10   2   5      821.46      773.03    141.75 o 
  -8   2   5       13.05        2.20     58.54 o 
  -6   2   5    14486.07    14767.99    720.24 o 
  -4   2   5     8502.48     8332.74    397.33 o 
  -2   2   5    17012.77    15820.03    995.70 o 
   0   2   5     1724.59     1460.08    154.57 o 
   2   2   5     1877.77     2347.13    133.81 o 
   4   2   5     4203.20     4048.72    137.54 o 
   6   2   5     1189.52     1361.37     66.86 o 
   8   2   5      496.98      544.34     53.95 o 
  10   2   5      105.64       81.21     58.92 o 
  12   2   5       94.12      118.32     89.81 o 
 -11   3   5      334.30      307.51     84.55 o 
  -9   3   5     1822.88     1698.53    144.72 o 
  -7   3   5       68.36      232.62    110.38 o 
  -5   3   5     4520.57     4038.96    215.88 o 
  -3   3   5      736.24      755.43     80.06 o 
  -1   3   5     4990.80     4609.80    277.19 o 
   1   3   5     8497.74     7217.47    301.10 o 
   3   3   5      216.72      270.02     42.28 o 
   5   3   5      365.88      351.61     33.29 o 
   7   3   5      677.83      635.59     61.50 o 
   9   3   5     1171.48      971.51     91.06 o 
  11   3   5      231.04      235.97     84.46 o 
 -12   4   5       46.16      149.69     92.97 o 
 -10   4   5      122.65      -86.66    126.16 o 
  -8   4   5     1104.88      996.18    108.85 o 
  -6   4   5     1022.31     1123.59    125.78 o 
  -4   4   5      247.88      468.39     71.64 o 
  -2   4   5     1815.55     1688.20    113.15 o 
   0   4   5     6592.34     6720.29    415.21 o 
   2   4   5       36.49       65.42     26.21 o 
   4   4   5     1131.43     1170.65     60.16 o 
   6   4   5      986.31      979.25     61.88 o 
   8   4   5       60.92       87.23     35.68 o 
  10   4   5      327.99      178.19     66.09 o 
  12   4   5      157.65      118.70     98.14 o 
 -11   5   5      726.65      441.04    276.04 o 
  -9   5   5      141.88        5.17     72.98 o 
  -7   5   5     1228.44     1524.74    154.38 o 
  -5   5   5     4025.03     3623.08    292.97 o 
  -3   5   5     3069.83     3190.75    214.35 o 
  -1   5   5     1768.78     2514.13    246.20 o 
   1   5   5     5155.38     5003.97    215.21 o 
   3   5   5     1880.38     1761.85     74.99 o 
   5   5   5      240.48      218.37     38.93 o 
   7   5   5     1647.30     1938.52     94.50 o 
   9   5   5       65.72       92.49     41.03 o 
  11   5   5       17.41      -43.23     61.69 o 
 -10   6   5      430.08      366.53    124.92 o 
  -8   6   5       15.16       97.56     87.81 o 
  -6   6   5     1171.35     1051.95    212.15 o 
  -4   6   5      774.40      849.55     81.40 o 
  -2   6   5     3666.77     5717.12    268.87 o 
   0   6   5     1256.90     1258.74     81.68 o 
   2   6   5     3945.48     4253.79    260.93 o 
   4   6   5      933.21      877.00     66.19 o 
   6   6   5      120.33      169.59     33.86 o 
   8   6   5      236.49      228.31     46.39 o 
  10   6   5       27.93       50.22     78.53 o 
 -11   7   5      163.10       49.35    133.43 o 
  -9   7   5       26.44      -79.58     79.58 o 
  -7   7   5       44.56       98.42     77.48 o 
  -5   7   5       92.18      281.30     58.73 o 
  -3   7   5     1253.98     1348.27    116.79 o 
  -1   7   5      136.14      193.50     37.59 o 
   1   7   5      462.71      511.82     46.68 o 
   3   7   5      694.56      757.83     56.15 o 
   7   7   5      716.26      628.70     63.99 o 
   9   7   5      250.16      195.41    107.99 o 
 -10   8   5       89.54      232.81     94.98 o 
  -8   8   5       14.09       87.23     60.16 o 
  -6   8   5       89.13       94.79     55.86 o 
  -4   8   5      943.52      977.34     88.76 o 
  -2   8   5      285.58      364.90     48.88 o 
   0   8   5       85.67       96.51     30.32 o 
   2   8   5        1.58       25.92     27.74 o 
   4   8   5        0.70      109.90     32.33 o 
   6   8   5      324.32      331.61     74.99 o 
   8   8   5      326.07      257.01     70.40 o 
  -9   9   5       88.93       22.48    107.22 o 
  -7   9   5       54.26       16.93     58.54 o 
  -5   9   5       26.08       49.64     49.16 o 
  -3   9   5      591.44      656.53     67.24 o 
  -1   9   5     1208.80     1243.72    120.42 o 
   1   9   5     1185.35     1309.24    145.77 o 
   3   9   5      131.03      240.37    184.32 o 
   5   9   5      134.52      167.96     62.46 o 
   7   9   5       75.56       30.13     70.97 o 
   9   9   5      172.94      155.72    124.82 o 
  -8  10   5       30.77       51.36     83.21 o 
  -6  10   5       14.15       72.02     78.24 o 
  -4  10   5        6.45       10.14     59.11 o 
  -2  10   5       86.25      151.70     63.70 o 
   0  10   5     1534.24     1741.10    127.69 o 
   2  10   5      289.53      387.76    122.72 o 
   4  10   5       16.75      128.07     84.84 o 
   6  10   5      182.91      171.12     84.36 o 
   8  10   5       50.24      -51.46     86.08 o 
  -7  11   5       26.74      -15.21     69.44 o 
  -5  11   5       14.16       96.61     73.17 o 
  -3  11   5      549.54      416.46     84.65 o 
  -1  11   5      108.42       82.26     69.54 o 
   1  11   5       64.13      185.27     96.13 o 
   3  11   5      611.66      658.35    140.32 o 
   5  11   5      213.60      338.21    118.03 o 
  -4  12   5       99.12      154.76     76.52 o 
  -2  12   5      368.83      398.28    137.35 o 
   0  12   5      117.98      101.20     99.00 o 
   2  12   5       46.48      188.14    112.00 o 
   4  12   5      162.56      -26.78     89.81 o 
  -1  13   5       14.47       -4.50    112.58 o 
   1  13   5       47.62      179.82    117.17 o 
 -12   0   6      217.20       82.83    176.76 o 
 -10   0   6     1133.35     1044.20    220.18 o 
  -8   0   6      924.19      870.79    111.53 o 
  -6   0   6     3326.28     2877.60    220.47 o 
  -4   0   6    10244.08     9076.79    865.34 o 
  -2   0   6     7795.37     6698.77    589.10 o 
   0   0   6    57359.58    68635.52   4204.44 o 
   2   0   6     6257.68     6666.15    410.05 o 
   4   0   6     1527.82     1653.29     87.90 o 
   6   0   6     2230.85     2344.74    124.25 o 
   8   0   6     1137.36     1239.61     98.23 o 
  10   0   6      133.09      172.84     93.64 o 
  12   0   6      378.08      251.17    110.38 o 
 -13   1   6       68.24       37.88    121.00 o 
 -11   1   6      208.78      154.76     60.45 o 
  -9   1   6     1296.23     1217.80     99.28 o 
  -7   1   6      251.22      242.85     44.57 o 
  -5   1   6     2702.25     2591.99    158.30 o 
  -3   1   6     4482.59     4621.85    301.58 o 
  -1   1   6     3805.72     3453.78    153.71 o 
   1   1   6     8776.63     7850.19    330.47 o 
   3   1   6     1788.72     1709.53     70.11 o 
   5   1   6     1764.37     1875.20     72.02 o 
   7   1   6     1036.38     1032.24     62.08 o 
   9   1   6      655.57      811.87     81.59 o 
  11   1   6      163.13      166.14     68.96 o 
 -12   2   6       78.35       65.90     64.66 o 
 -10   2   6     2504.95     2382.42    146.53 o 
  -8   2   6      505.14      451.56     61.41 o 
  -6   2   6    11630.18    11068.87    555.82 o 
  -4   2   6      135.97      265.23     52.42 o 
  -2   2   6     9636.20     8683.96    534.39 o 
   0   2   6     3601.26     2928.19    129.51 o 
   2   2   6     3199.17     2910.98    108.27 o 
   4   2   6      204.28      356.20     42.37 o 
   6   2   6     2743.25     2401.07     95.07 o 
   8   2   6       29.96       81.30     35.58 o 
  10   2   6       55.98       58.06     52.03 o 
  12   2   6       56.00      174.94     83.31 o 
 -11   3   6      101.95       50.69     82.74 o 
  -9   3   6     1287.96     1241.81    122.14 o 
  -7   3   6      748.82      754.29     82.83 o 
  -5   3   6      936.26     1035.11    169.20 o 
  -3   3   6     1801.80     2118.62    101.10 o 
  -1   3   6     1198.43     1263.52    139.36 o 
   1   3   6     3716.97     3008.54    149.02 o 
   3   3   6    11363.22    11654.05    396.56 o 
   5   3   6      104.50      158.68     26.21 o 
   7   3   6      395.73      475.37     44.76 o 
   9   3   6      137.13      249.64     55.48 o 
  11   3   6       93.02      177.81     80.54 o 
 -12   4   6       54.28      136.30    183.26 o 
 -10   4   6       92.53        4.11     71.64 o 
  -8   4   6      842.68     1024.88    122.81 o 
  -6   4   6      120.62      157.92     46.96 o 
  -4   4   6      168.05      116.79     53.09 o 
  -2   4   6       20.10       77.00     28.31 o 
   0   4   6     2120.44     1761.76    129.51 o 
   2   4   6     6760.91     6043.86    210.04 o 
   4   4   6     1047.22     1145.78     58.92 o 
   6   4   6      812.40      871.74     57.29 o 
   8   4   6      805.15      945.97     68.10 o 
  10   4   6      478.10      427.07    146.92 o 
  12   4   6       43.67       46.01    146.92 o 
 -11   5   6      423.12      315.55    102.15 o 
  -9   5   6      145.60      253.09     91.44 o 
  -7   5   6      364.47      316.22     93.54 o 
  -5   5   6      425.03      519.85    132.57 o 
  -3   5   6     1621.74     1890.60    139.84 o 
   1   5   6     3413.87     3292.23    190.05 o 
   3   5   6      771.99      699.96     44.09 o 
   5   5   6      151.64      172.74     31.37 o 
   7   5   6      665.97      663.80     55.19 o 
   9   5   6       87.74       99.28     54.81 o 
  11   5   6       33.36      -78.53     78.53 o 
 -10   6   6      225.02      178.67    117.46 o 
  -8   6   6      224.67      240.84    124.73 o 
  -6   6   6     2346.31     2352.67    196.75 o 
  -4   6   6       38.17      160.12     46.01 o 
  -2   6   6     4843.54     4214.96    223.53 o 
   0   6   6     2112.03     2211.59    165.38 o 
   2   6   6     1599.84     1579.83    117.07 o 
   4   6   6      534.82      556.77     43.04 o 
   6   6   6      155.69       87.23     31.95 o 
   8   6   6      358.36      492.02     53.56 o 
  10   6   6      209.53      224.77     68.01 o 
 -11   7   6       18.08       83.79    145.48 o 
  -9   7   6       66.89       60.35     86.94 o 
  -7   7   6       61.83       92.97     56.62 o 
  -5   7   6      285.69      376.09     66.57 o 
  -3   7   6     1110.24     1204.51    126.93 o 
  -1   7   6      736.18      659.21     62.27 o 
   1   7   6     1259.42     1145.40     75.28 o 
   3   7   6      624.43      634.73     50.31 o 
   5   7   6      210.47      310.48     38.93 o 
   7   7   6      213.84      241.32     43.23 o 
   9   7   6      258.07      225.73     87.33 o 
 -10   8   6        9.92       12.72    195.60 o 
  -8   8   6       26.71      -27.36     55.00 o 
  -6   8   6     1375.97     1304.84    118.70 o 
  -4   8   6      696.64      725.88     76.61 o 
  -2   8   6      270.33      240.84     44.38 o 
   0   8   6      910.09      954.38     76.90 o 
   2   8   6     1462.86     1474.71    100.24 o 
   4   8   6       38.79       35.39     30.99 o 
   6   8   6      261.30      280.63    111.34 o 
   8   8   6        1.82       39.98     58.15 o 
  -9   9   6       59.85      149.59     67.62 o 
  -7   9   6      326.74      260.45     72.98 o 
  -5   9   6      121.49       61.02     48.88 o 
  -3   9   6     1696.81     1594.18    139.93 o 
  -1   9   6      362.93      377.53     55.67 o 
   1   9   6      172.94      267.34     69.92 o 
   3   9   6      767.09      643.91     78.15 o 
   5   9   6       92.87      159.73     66.00 o 
   7   9   6       79.56      107.03     78.05 o 
  -8  10   6        5.39       14.54     80.54 o 
  -6  10   6      228.79      115.16     79.87 o 
  -4  10   6       52.52       30.61     56.43 o 
  -2  10   6       99.92       75.47     54.90 o 
   0  10   6      798.35     1017.03    110.28 o 
   2  10   6      147.97      219.13     77.67 o 
   4  10   6      207.71      143.19     85.89 o 
   6  10   6       53.72       50.02     69.92 o 
   8  10   6       36.35        4.59    125.20 o 
  -7  11   6      169.24      169.87     76.61 o 
  -5  11   6       46.55       93.74     73.27 o 
  -3  11   6      115.30      167.77     71.26 o 
  -1  11   6        6.26       91.54     62.94 o 
   1  11   6       36.79      172.74     94.12 o 
   3  11   6      494.89      373.32    115.26 o 
   5  11   6      477.23      496.80    140.13 o 
  -4  12   6       98.43      123.48     83.98 o 
  -2  12   6      110.86      160.50    122.53 o 
   0  12   6      157.21      336.78    121.47 o 
   2  12   6       87.40       74.41     97.47 o 
   4  12   6       97.30       16.07     95.07 o 
  -1  13   6      116.27      202.87    139.93 o 
   1  13   6       57.94      146.53    115.07 o 
 -13   1   7      390.54      410.52     84.65 o 
 -11   1   7       27.64       -0.48     54.90 o 
  -9   1   7     1406.25     1377.63    107.99 o 
  -7   1   7       89.01      170.35     60.55 o 
  -5   1   7     1482.35     1798.01    116.21 o 
  -3   1   7     1634.42     1399.34    112.48 o 
  -1   1   7     2738.07     2784.05    175.04 o 
   1   1   7    18004.32    16893.31    701.20 o 
   3   1   7     2403.57     2266.78     89.72 o 
   5   1   7     3283.68     2924.27    101.48 o 
   7   1   7     1069.52     1053.48     62.08 o 
   9   1   7      365.72      395.70     65.62 o 
  11   1   7      108.59      151.41     65.62 o 
 -12   2   7      143.31       64.66     94.79 o 
 -10   2   7       96.78      281.78     61.79 o 
  -8   2   7      862.36      780.11     76.90 o 
  -6   2   7     3284.45     4359.20    283.41 o 
  -4   2   7      377.67      352.66     46.10 o 
  -2   2   7      586.64      647.83     94.60 o 
   0   2   7    10131.73     8505.67    415.50 o 
   2   2   7      247.52      299.19     37.88 o 
   4   2   7     5273.25     4351.07    136.30 o 
   6   2   7      414.11      533.53     41.89 o 
   8   2   7       73.23      164.13     37.97 o 
  10   2   7       10.50       32.62     51.27 o 
  12   2   7       13.94       10.33     73.08 o 
 -11   3   7      254.67      330.95    107.99 o 
  -9   3   7     3648.77     3470.04    177.62 o 
  -7   3   7     3148.35     2894.43    180.49 o 
  -5   3   7     3130.74     3199.74    177.05 o 
  -3   3   7     1371.09     1291.93     92.49 o 
  -1   3   7     2065.44     1693.46    118.89 o 
   1   3   7      447.94      342.71     53.56 o 
   3   3   7     7429.93     7434.79    235.20 o 
   5   3   7      124.26      140.51     25.63 o 
   7   3   7      320.14      303.69     40.46 o 
   9   3   7      118.23      110.00     49.64 o 
  11   3   7      375.97      255.29     76.52 o 
 -12   4   7      176.55       84.08    148.54 o 
 -10   4   7      190.22       50.31     86.28 o 
  -8   4   7     1242.88     1492.31    162.22 o 
  -6   4   7     1054.03     1041.14    111.14 o 
  -4   4   7     1310.82     1498.63     96.51 o 
  -2   4   7      465.48      718.23     76.14 o 
   0   4   7     3781.86     3607.87    181.64 o 
   2   4   7      132.25      304.07     40.17 o 
   4   4   7     3497.54     3435.32    121.19 o 
   6   4   7      291.55      394.74     39.31 o 
   8   4   7      113.81      222.38     48.11 o 
  10   4   7      694.70      874.33    100.81 o 
  12   4   7      161.93      226.78     88.95 o 
 -11   5   7        5.53       96.70     83.69 o 
  -9   5   7      175.46      239.31     89.34 o 
  -7   5   7      223.70      180.11     78.15 o 
  -5   5   7      954.69      952.57     73.75 o 
  -3   5   7     2091.33     2217.52    122.72 o 
  -1   5   7     1215.00     1648.22     95.65 o 
   1   5   7     3225.04     3069.28    163.56 o 
   3   5   7       86.26      133.14     24.39 o 
   5   5   7      249.98      217.98     34.05 o 
   7   5   7      521.79      561.75     52.03 o 
   9   5   7      389.92      432.05     73.27 o 
  11   5   7      144.73      172.93    130.08 o 
 -10   6   7       45.94      129.80    158.39 o 
  -8   6   7      613.22      522.05    235.20 o 
  -6   6   7      198.69      284.56     70.21 o 
  -4   6   7     1535.83     1674.33    117.36 o 
   0   6   7     1313.73     1087.91    114.59 o 
   2   6   7       62.55      196.18     46.87 o 
   4   6   7     1496.70     1446.59     70.88 o 
   6   6   7      286.53      353.33     49.74 o 
   8   6   7     1229.66     1255.20     90.39 o 
  10   6   7      251.50      309.52     84.17 o 
 -11   7   7       49.82      111.91     97.56 o 
  -9   7   7      216.20      151.51     88.57 o 
  -7   7   7       26.79       -5.45     65.52 o 
  -5   7   7     1347.85     1487.72    116.69 o 
  -3   7   7      115.64      166.05     52.42 o 
  -1   7   7      424.88      514.88     56.82 o 
   1   7   7      403.77      613.68     73.84 o 
   3   7   7      333.41      319.47     44.29 o 
   5   7   7     1251.65     1040.18     73.55 o 
   7   7   7      350.10      262.36     49.64 o 
   9   7   7      158.55      230.42     94.02 o 
 -10   8   7       69.19      214.44     69.44 o 
  -8   8   7       48.40       64.08     62.65 o 
  -6   8   7      165.81      252.23     75.75 o 
  -4   8   7     3838.45     3195.05    190.15 o 
  -2   8   7      852.39      873.56     93.93 o 
   0   8   7     1320.03     1474.71    121.47 o 
   2   8   7      171.92      137.26     53.18 o 
   4   8   7       15.47      110.19     39.69 o 
   6   8   7      623.09      691.35     88.38 o 
   8   8   7       92.05       80.63     68.68 o 
  -9   9   7       62.13       37.02     61.02 o 
  -7   9   7      135.53       74.89     71.64 o 
  -5   9   7      151.32      144.53     50.89 o 
  -3   9   7      518.50      477.67     61.69 o 
  -1   9   7      792.19      775.43    106.84 o 
   1   9   7      138.16      200.96     40.65 o 
   3   9   7     1306.29     1443.15    186.23 o 
   5   9   7       23.77       70.97     52.70 o 
   7   9   7      180.49       73.65     74.80 o 
  -8  10   7       41.00       57.87     77.95 o 
  -6  10   7      366.80      409.95     96.51 o 
  -4  10   7      146.70      152.08     68.58 o 
  -2  10   7       54.53      234.72     70.59 o 
   0  10   7      878.81     1153.33    103.01 o 
   2  10   7      545.47      577.05     79.01 o 
   4  10   7      261.84       94.60     78.91 o 
   6  10   7       74.77       87.14     74.03 o 
   8  10   7       93.94      190.25    132.95 o 
  -7  11   7      140.97      235.49     82.74 o 
  -5  11   7       28.54      142.52     71.07 o 
  -3  11   7       97.54      227.36     76.33 o 
  -1  11   7       85.27       86.37     54.71 o 
   1  11   7       15.77      162.70     91.06 o 
   3  11   7       40.59      221.62    106.65 o 
   5  11   7       27.66       -1.24     97.27 o 
  -4  12   7      130.43      203.35     76.71 o 
  -2  12   7       41.74      121.28    117.65 o 
   0  12   7      276.27      422.77    136.97 o 
   2  12   7       98.93       85.22    106.74 o 
   4  12   7      588.82      245.34    117.17 o 
  -1  13   7       65.40      123.58    140.03 o 
 -12   0   8       18.05       41.51    171.79 o 
 -10   0   8     1983.06     2133.26    286.95 o 
  -8   0   8      614.13      554.48     94.21 o 
  -6   0   8      826.12      872.41    118.22 o 
  -4   0   8     4705.03     4453.51    438.07 o 
  -2   0   8    24908.26    25354.31   1494.42 o 
   0   0   8      432.45      383.17     43.23 o 
   2   0   8    23322.99    24291.08   1446.78 o 
   4   0   8     3216.76     3448.52    158.87 o 
   6   0   8    15625.06    15014.86    633.29 o 
   8   0   8      351.40      386.80     78.24 o 
  10   0   8       55.49       17.79     82.54 o 
  12   0   8       79.42       83.50    108.27 o 
 -13   1   8      114.06       35.68     72.41 o 
 -11   1   8       70.18      119.85     58.54 o 
  -9   1   8      893.33      857.21    123.67 o 
  -7   1   8      652.73      603.35    129.41 o 
  -5   1   8     1378.59     1374.19    101.20 o 
  -3   1   8     1473.86     1368.07    185.37 o 
  -1   1   8     4717.89     5333.38    268.77 o 
   1   1   8     2484.50     2633.69    139.65 o 
   3   1   8    11567.49    11200.38    381.93 o 
   5   1   8     1332.31     1340.23     58.92 o 
   7   1   8      487.91      464.57     46.68 o 
   9   1   8      670.27      841.52     84.46 o 
  11   1   8      118.00      217.41     66.86 o 
 -12   2   8      339.38      336.30    113.06 o 
 -10   2   8       47.36       35.29     49.55 o 
  -8   2   8      204.04      304.26     54.04 o 
  -6   2   8     3547.46     3842.69    208.61 o 
  -4   2   8     1357.80     1645.93     98.61 o 
  -2   2   8     1544.68     1564.82     90.48 o 
   0   2   8    11070.77     8708.06    364.33 o 
   2   2   8      491.24      373.70     29.75 o 
   4   2   8      300.60      403.64     51.27 o 
   6   2   8      658.41      686.18     48.11 o 
   8   2   8      160.14      215.50     50.69 o 
  10   2   8       15.28      -55.86     55.86 o 
  12   2   8      614.18      603.74     96.70 o 
 -11   3   8      599.71      651.46    127.02 o 
  -9   3   8     2218.40     2104.66    212.15 o 
  -7   3   8      551.21      459.78     81.40 o 
  -5   3   8      610.14      975.81    135.25 o 
  -3   3   8    11733.88    10686.27    526.83 o 
  -1   3   8     7609.53     6169.45    454.71 o 
   1   3   8     2668.10     2586.44    138.69 o 
   3   3   8     1782.25     1637.03     63.32 o 
   5   3   8     1599.56     1631.48     71.45 o 
   7   3   8      300.64      138.50     33.67 o 
   9   3   8      291.98      241.70     56.62 o 
  11   3   8      325.13      317.84     83.50 o 
 -12   4   8      174.96      276.62    108.75 o 
 -10   4   8       92.05       -7.46     77.95 o 
  -8   4   8     3999.29     3649.67    274.80 o 
  -6   4   8     1479.42     1580.98    135.63 o 
  -4   4   8     1712.19     1666.97    112.77 o 
  -2   4   8     2650.78     2494.04    136.40 o 
   0   4   8     2052.07     1729.91    152.37 o 
   2   4   8      495.21      525.88     42.09 o 
   4   4   8     1499.60     1628.71     67.91 o 
   6   4   8      746.24      810.34     52.80 o 
   8   4   8       84.79      183.45     49.74 o 
  10   4   8      235.26      337.16     75.85 o 
 -11   5   8      543.68      471.36    119.66 o 
  -9   5   8      226.12      338.69    101.29 o 
  -7   5   8      739.56      814.16    114.97 o 
  -5   5   8      138.37      205.55     49.16 o 
  -3   5   8      168.14      351.03     48.69 o 
  -1   5   8      855.93      952.09    108.75 o 
   1   5   8      124.14      187.66     34.34 o 
   3   5   8      922.05      936.78     52.80 o 
   5   5   8      918.60      870.88     62.36 o 
   7   5   8     1306.95     1363.47    104.35 o 
   9   5   8      687.15      698.91    148.64 o 
  11   5   8      130.79      217.79     86.66 o 
 -10   6   8      179.97      292.21    104.35 o 
  -8   6   8      432.30      430.04    107.03 o 
  -6   6   8      434.81      331.33     68.29 o 
  -4   6   8      923.65     1066.87     88.57 o 
  -2   6   8     1371.44     1399.34    172.55 o 
   0   6   8      675.68      900.25    100.81 o 
   2   6   8      526.09      473.75     53.75 o 
   4   6   8      468.96      466.86     40.56 o 
   6   6   8     2423.14     2401.36    117.36 o 
   8   6   8      353.09      250.22     59.88 o 
  10   6   8      192.70      107.32     64.95 o 
 -11   7   8       38.01      117.07     90.20 o 
  -9   7   8       30.41       17.70     79.10 o 
  -7   7   8      134.45      107.51     59.49 o 
  -5   7   8      633.82      718.80     80.92 o 
  -3   7   8      780.85      779.83     73.27 o 
  -1   7   8     1520.89     1519.19    101.10 o 
   1   7   8      880.98      848.50     65.81 o 
   3   7   8      196.88      158.59     35.68 o 
   5   7   8     1085.80     1037.22     87.90 o 
   7   7   8       39.95      -30.13     37.30 o 
   9   7   8       65.80       25.73     80.15 o 
 -10   8   8        1.45      -52.61     93.93 o 
  -8   8   8      142.62      103.40     65.62 o 
  -6   8   8      115.88      202.01     59.21 o 
  -4   8   8      125.21      266.57     52.32 o 
  -2   8   8      519.92      398.38     75.95 o 
   0   8   8     1659.15     1731.34    116.02 o 
   2   8   8      594.16      562.70     56.72 o 
   4   8   8     1100.41      950.37    119.27 o 
   6   8   8      908.54      835.78     98.42 o 
   8   8   8       62.80      290.29    118.13 o 
  -9   9   8      128.93        6.50     61.60 o 
  -7   9   8      172.26      159.64     63.80 o 
  -5   9   8      418.67      375.71     72.21 o 
  -3   9   8      849.38      605.84     74.22 o 
  -1   9   8      217.28      300.91     53.18 o 
   1   9   8      346.78      324.35     48.69 o 
   3   9   8      415.97      334.58     85.41 o 
   5   9   8      266.25      319.47     69.35 o 
   7   9   8      168.09      314.59    129.60 o 
  -8  10   8       53.61      132.95    100.05 o 
  -6  10   8       34.44      124.73     70.68 o 
  -4  10   8        8.91       89.24     60.55 o 
  -2  10   8       97.97      266.38     72.88 o 
   0  10   8      341.61      429.08     71.35 o 
   2  10   8      496.39      422.86     87.81 o 
   4  10   8      338.49      268.96     99.19 o 
   6  10   8      290.15      370.35    156.00 o 
  -7  11   8       22.47       -1.91     64.95 o 
  -5  11   8      117.48      244.29     75.47 o 
  -3  11   8      470.52      415.40     87.90 o 
  -1  11   8       52.83       72.50     50.31 o 
   1  11   8       17.75      131.23     73.55 o 
   3  11   8       54.64      118.41     94.21 o 
   5  11   8       21.97       32.81     99.28 o 
  -4  12   8        0.12      -20.09     60.83 o 
  -2  12   8       69.70       82.74     68.39 o 
   0  12   8       58.94      243.24    131.33 o 
   2  12   8       89.91      164.52    105.69 o 
   4  12   8       32.93      157.06    103.97 o 
 -13   1   9       47.80      140.60     98.81 o 
 -11   1   9       28.80       17.50     66.86 o 
  -9   1   9     1283.96     1180.31     98.14 o 
  -7   1   9     2147.74     2110.78    117.65 o 
  -5   1   9     1923.99     1793.51    156.67 o 
  -3   1   9      649.09      986.81     84.74 o 
  -1   1   9     6446.92     5849.31    254.81 o 
   1   1   9     2212.40     2828.53    186.80 o 
   3   1   9     5528.98     5786.85    204.31 o 
   5   1   9      156.84      246.49     26.78 o 
   7   1   9      916.01      970.17     71.55 o 
   9   1   9      427.59      388.53     93.83 o 
  11   1   9       75.21       81.01     59.97 o 
 -12   2   9      170.89      258.35    139.65 o 
 -10   2   9      691.61      657.87     98.23 o 
  -8   2   9     1805.41     1511.35    107.03 o 
  -6   2   9     2085.48     2236.08    141.56 o 
  -4   2   9     3021.29     3123.41    208.71 o 
  -2   2   9      192.79      171.02     22.57 o 
   0   2   9    18036.11    17645.59    833.10 o 
   2   2   9      477.64      536.11     43.52 o 
   4   2   9      321.24      346.44     27.07 o 
   6   2   9      153.04      161.07     29.65 o 
   8   2   9     3580.36     3241.64    158.87 o 
  10   2   9       66.39      -37.59     57.68 o 
  12   2   9      163.29      163.46     72.21 o 
 -11   3   9      568.83      463.13    117.17 o 
  -9   3   9      300.79      362.32     95.07 o 
  -7   3   9      606.75      643.05     99.28 o 
  -5   3   9     1356.36     1348.74     99.28 o 
  -3   3   9    11301.74     9635.76    480.44 o 
  -1   3   9     6784.95     6335.97    398.66 o 
   1   3   9    18181.65    17068.06    630.61 o 
   3   3   9      376.08      438.74     30.32 o 
   5   3   9      962.05     1050.89     54.42 o 
   7   3   9      273.10      287.04     44.38 o 
   9   3   9      729.50      705.60     87.23 o 
  11   3   9       94.75       27.45     59.78 o 
 -12   4   9      616.46      554.00    130.85 o 
 -10   4   9      174.26      121.95    128.74 o 
  -8   4   9     1097.75     1593.22    158.59 o 
  -6   4   9      379.72      437.78     64.28 o 
  -4   4   9      624.28      830.42     74.89 o 
  -2   4   9     3502.18     3259.81    167.96 o 
   0   4   9     2956.21     3254.64    334.77 o 
   2   4   9     1771.04     2004.42     86.94 o 
   4   4   9     1600.89     1738.42     71.64 o 
   6   4   9     1364.10     1364.34     69.35 o 
   8   4   9      123.05      170.45     48.40 o 
  10   4   9      968.28     1149.99    118.03 o 
 -11   5   9      706.58      556.96    126.16 o 
  -9   5   9      138.45      291.06    189.00 o 
  -7   5   9     1587.78     1238.65    142.52 o 
  -5   5   9      558.00      598.19     76.61 o 
  -3   5   9      559.61      643.81     63.51 o 
  -1   5   9     2341.01     2140.24    124.06 o 
   1   5   9     2958.52     2924.56    159.83 o 
   3   5   9      613.22      659.50     44.38 o 
   5   5   9      717.24      749.22     61.22 o 
   7   5   9      426.01      419.99    101.01 o 
   9   5   9      113.21      138.69     60.64 o 
  11   5   9       20.37       37.11     65.42 o 
 -10   6   9      204.73      253.28    144.53 o 
  -8   6   9      232.39      223.91     89.91 o 
  -6   6   9      464.89      512.87     78.15 o 
  -4   6   9      226.38      351.80     54.23 o 
  -2   6   9      895.53     1033.10     82.83 o 
   0   6   9     3412.87     3321.69    178.67 o 
   2   6   9      535.60      708.95     58.25 o 
   4   6   9     1852.68     1791.79     81.11 o 
   6   6   9      613.30      548.16     50.41 o 
   8   6   9      102.94       69.25     52.89 o 
  10   6   9       62.76       49.16     61.22 o 
 -11   7   9       88.68      -15.21    100.53 o 
  -9   7   9       59.95       70.11    112.87 o 
  -7   7   9     1184.04     1004.70    205.36 o 
  -5   7   9     2900.57     2772.38    178.58 o 
  -3   7   9     1361.07     1482.75    151.03 o 
  -1   7   9        4.78      107.80     36.54 o 
   1   7   9      240.30      337.26     44.19 o 
   3   7   9      247.66      133.91     37.21 o 
   5   7   9        0.95      100.24     36.16 o 
   7   7   9      229.02      115.35     51.75 o 
   9   7   9      133.20      215.50     80.44 o 
 -10   8   9       27.95       30.80     60.26 o 
  -8   8   9       40.93       38.45     57.58 o 
  -6   8   9      137.67      194.07     61.22 o 
  -4   8   9      308.34      209.38     79.10 o 
  -2   8   9      184.52      126.73     41.80 o 
   0   8   9      594.25      685.99     72.12 o 
   2   8   9       37.08       81.11     33.48 o 
   4   8   9        1.95       89.43     41.51 o 
   6   8   9      187.26      178.00     46.20 o 
   8   8   9      180.53      176.38     88.38 o 
  -9   9   9       25.82      -13.68     58.54 o 
  -7   9   9      684.62      469.92     81.97 o 
  -5   9   9      140.19       91.34     51.08 o 
  -3   9   9     1095.91      969.31     88.67 o 
  -1   9   9      528.75      477.48     65.14 o 
   1   9   9      142.90      104.45     37.49 o 
   3   9   9      192.27      165.38     45.91 o 
   5   9   9      288.22      453.18     62.75 o 
   7   9   9       25.34       73.75    105.50 o 
  -8  10   9      130.29      -12.63    123.87 o 
  -6  10   9      115.52       13.10     53.85 o 
  -4  10   9      162.91      213.87     77.67 o 
  -2  10   9        4.78      157.53     64.18 o 
   0  10   9      337.46      332.00     68.10 o 
   2  10   9      369.68      304.16     71.35 o 
   4  10   9      684.53      683.12    110.19 o 
  -7  11   9       18.93       17.89     73.36 o 
  -5  11   9      137.90      178.39     72.12 o 
  -3  11   9      140.58       80.35     67.24 o 
  -1  11   9        6.28      108.27     71.83 o 
   1  11   9      256.74      303.59     69.25 o 
   3  11   9      313.61      230.90    107.99 o 
   5  11   9      343.99      371.31    132.66 o 
  -4  12   9       17.06       51.27     87.52 o 
  -2  12   9       99.87      151.99     69.63 o 
   0  12   9      230.45      147.20    121.95 o 
   2  12   9      196.25      203.83    116.12 o 
   4  12   9       47.42      169.97    119.08 o 
 -12   0  10      392.33      406.03    113.73 o 
 -10   0  10     2889.80     2477.11    228.12 o 
  -8   0  10     5259.74     4744.57    323.29 o 
  -6   0  10      874.84      753.52    151.32 o 
  -4   0  10     9435.12     8801.70    803.07 o 
  -2   0  10    23774.38    26195.06   1504.84 o 
   0   0  10    40729.89    43037.78   2580.41 o 
   2   0  10     8153.89     7099.34    441.23 o 
   4   0  10     1325.17     1159.55    120.80 o 
   6   0  10     1306.75     1612.64    100.24 o 
   8   0  10      294.14      238.36     95.65 o 
  10   0  10      642.48      639.13    134.77 o 
  12   0  10      128.12      103.01     99.76 o 
 -13   1  10       27.92      -48.59    253.57 o 
 -11   1  10       32.28      -40.36     87.23 o 
  -9   1  10      455.05      411.19     64.75 o 
  -7   1  10      315.27      167.58     47.15 o 
  -5   1  10       74.38       54.52     38.26 o 
  -3   1  10    26658.83    24513.08   1048.60 o 
  -1   1  10     9841.43     8545.56    367.67 o 
   1   1  10     3135.91     2931.25    223.15 o 
   3   1  10    11051.36    10734.86    366.34 o 
   5   1  10      162.77      245.15     26.78 o 
   7   1  10        9.02       20.28     32.42 o 
   9   1  10      187.52      177.33     56.72 o 
  11   1  10        3.10      101.96     63.22 o 
 -12   2  10      102.57      -10.62    113.92 o 
 -10   2  10      227.86      130.66    187.85 o 
  -8   2  10      616.97      734.58     69.82 o 
  -6   2  10      360.40      453.95     92.88 o 
  -4   2  10      662.74      894.03    112.87 o 
  -2   2  10     2343.95     1960.04     98.61 o 
   0   2  10     4228.64     3546.09    157.63 o 
   2   2  10     2266.11     2166.16     84.27 o 
   4   2  10     1370.85     1637.13     64.56 o 
   6   2  10      346.30      331.42     34.15 o 
   8   2  10     1169.22     1312.30     94.88 o 
  10   2  10      248.98      279.96     73.27 o 
  12   2  10      253.95      275.76     79.01 o 
 -11   3  10      282.10      281.02     99.67 o 
  -9   3  10      404.95      788.91    193.59 o 
  -7   3  10      735.74      833.77     99.09 o 
  -5   3  10      925.03      930.57     97.56 o 
  -3   3  10     1576.53     1552.95    101.10 o 
  -1   3  10     7968.74     7993.76    328.27 o 
   1   3  10     4910.65     4663.07    180.87 o 
   3   3  10      259.85      240.17     23.43 o 
   5   3  10      131.70      149.40     33.29 o 
   7   3  10     1044.37      910.67     76.71 o 
   9   3  10      313.76      285.70     61.22 o 
  11   3  10      152.23       80.82     83.69 o 
 -12   4  10      199.32      359.54    111.72 o 
 -10   4  10      407.47      566.05    119.85 o 
  -8   4  10      127.97      188.72    130.56 o 
  -6   4  10      778.57      781.83    150.65 o 
  -4   4  10     2353.24     2115.75    158.49 o 
  -2   4  10      279.56      340.61     32.62 o 
   0   4  10     1369.12     1399.25     90.20 o 
   2   4  10       27.06      216.55     46.10 o 
   4   4  10     1042.55     1093.55     54.42 o 
   6   4  10      709.89      576.67     45.91 o 
   8   4  10      168.17      155.24     47.44 o 
  10   4  10      804.24      716.41     82.26 o 
 -11   5  10       51.61      131.90     96.99 o 
  -9   5  10      202.69      391.87    187.18 o 
  -7   5  10      400.85      482.74    207.27 o 
  -5   5  10       42.27       90.48     42.76 o 
  -3   5  10      156.46      165.76     33.86 o 
  -1   5  10      270.64      392.35     59.30 o 
   1   5  10      390.55      544.62     58.54 o 
   3   5  10     2497.26     2213.79    101.01 o 
   5   5  10      199.08      221.81     32.33 o 
   7   5  10     3229.06     3031.69    161.55 o 
   9   5  10       51.39      126.07     60.55 o 
  11   5  10       24.99       47.44     68.87 o 
 -10   6  10       71.01       -5.55     77.09 o 
  -8   6  10      162.94      174.75     60.35 o 
  -6   6  10      125.36      118.99     52.32 o 
  -4   6  10      756.51      749.03     77.57 o 
  -2   6  10     1478.61     1231.19     92.78 o 
   0   6  10     4514.49     5360.64    293.74 o 
   2   6  10      608.40      503.50     60.64 o 
   4   6  10     1558.90     1497.00     91.34 o 
   6   6  10      184.04      244.77     61.22 o 
   8   6  10      125.52      123.29     55.19 o 
  10   6  10      283.28      288.19     76.33 o 
 -11   7  10       42.84      164.32     93.93 o 
  -9   7  10      181.12      309.90    144.53 o 
  -7   7  10     1949.74     1827.75    151.13 o 
  -5   7  10      143.26      215.98     72.21 o 
  -3   7  10     1377.16     1048.31     90.48 o 
  -1   7  10      627.28      588.05    155.14 o 
   1   7  10     1695.93     1547.50     95.46 o 
   3   7  10      999.82      970.64     72.69 o 
   5   7  10      773.09      704.93     61.22 o 
   7   7  10      367.64      254.90     71.93 o 
   9   7  10      110.53      160.79     76.42 o 
 -10   8  10        5.05       26.40     64.28 o 
  -8   8  10       53.16      115.07     58.63 o 
  -6   8  10      775.18      753.43     94.41 o 
  -4   8  10       86.49      302.82     57.29 o 
  -2   8  10     1202.90     1002.97     87.23 o 
   0   8  10      506.83      474.90     70.30 o 
   2   8  10      672.96      589.58     79.48 o 
   4   8  10      352.72      409.38     55.29 o 
   6   8  10       81.01       55.57     47.82 o 
   8   8  10       49.86      161.55     70.59 o 
  -9   9  10       25.98       90.20     66.38 o 
  -7   9  10      119.94       95.17     57.58 o 
  -5   9  10        5.82       17.98     50.69 o 
  -3   9  10      866.83      830.23    138.69 o 
  -1   9  10      851.09      955.63    141.37 o 
   1   9  10       59.12       73.75     42.28 o 
   3   9  10     1068.71      833.87     76.04 o 
   5   9  10       97.88      126.64     50.50 o 
  -8  10  10        4.74        9.56     59.02 o 
  -6  10  10      149.55       88.76     56.15 o 
  -4  10  10      215.15      218.84     57.10 o 
  -2  10  10       40.91      245.72     75.56 o 
   0  10  10      142.10      119.18     55.57 o 
   2  10  10       17.73       35.10     54.62 o 
   4  10  10      749.82      579.06     85.80 o 
  -5  11  10      237.60      217.31     76.33 o 
  -3  11  10       40.85      130.47     73.65 o 
  -1  11  10       14.43       60.64     55.95 o 
   1  11  10       25.65      158.20     62.65 o 
   3  11  10       39.62      159.83     96.99 o 
   5  11  10       66.90      105.21    115.93 o 
  -4  12  10       54.41      101.10     73.55 o 
  -2  12  10      240.22      304.16    107.22 o 
   0  12  10       38.52     -103.68    103.68 o 
   2  12  10       27.01      127.69    107.51 o 
 -13   1  11      198.44       37.40     98.52 o 
 -11   1  11       23.08      -48.97     48.97 o 
  -9   1  11      247.68      226.59     57.10 o 
  -7   1  11      686.42      725.40     68.87 o 
  -5   1  11     2596.87     2603.18    152.08 o 
  -3   1  11     4266.42     5555.86    276.14 o 
  -1   1  11     2986.84     2980.51    135.63 o 
   1   1  11     2261.61     2081.80    100.91 o 
   3   1  11     8658.18     8207.92    285.03 o 
   5   1  11      579.43      684.08     46.10 o 
   7   1  11      181.56      208.71     43.62 o 
   9   1  11      563.49      583.74     90.01 o 
  11   1  11      276.58      489.34     83.60 o 
 -12   2  11       73.53      119.08     88.86 o 
 -10   2  11      805.04      960.31    175.13 o 
  -8   2  11     1118.28      797.33     94.12 o 
  -6   2  11      341.54      442.76     59.78 o 
  -4   2  11     1030.90     1025.07    100.62 o 
  -2   2  11     3516.34     3126.67    126.73 o 
   0   2  11     1018.63     1067.06     62.27 o 
   2   2  11      549.96      614.54     48.40 o 
   4   2  11     2603.44     2743.30     94.02 o 
   6   2  11      126.02       78.53     38.64 o 
   8   2  11      825.73      927.79     83.98 o 
  10   2  11      117.25       75.18     65.52 o 
 -11   3  11      183.22      137.16    158.97 o 
  -9   3  11     4634.95     4498.17    339.27 o 
  -7   3  11      355.96      476.81    146.53 o 
  -5   3  11     1035.68     1255.30     82.07 o 
  -3   3  11      306.45      423.44     43.14 o 
  -1   3  11     1585.04     1555.92     97.56 o 
   1   3  11     5234.86     4898.85    195.41 o 
   3   3  11     4981.10     3934.71    134.67 o 
   5   3  11      932.86     1002.11     55.38 o 
   7   3  11     1959.88     1944.06    112.58 o 
   9   3  11     1278.45     1249.56    101.87 o 
  11   3  11      282.45      248.11     67.72 o 
 -12   4  11      215.59      331.81    231.28 o 
 -10   4  11       24.61      192.73     92.97 o 
  -8   4  11      816.49      848.60    124.82 o 
  -6   4  11     1236.74     1299.01    111.43 o 
  -4   4  11     1669.97     1728.47    185.46 o 
  -2   4  11      896.57      855.67     64.66 o 
   0   4  11     2913.93     2841.15    129.13 o 
   2   4  11      163.80      887.91    257.10 o 
   4   4  11      804.51      882.84     47.82 o 
   6   4  11      269.13      324.82     41.99 o 
   8   4  11       31.28       90.39     46.77 o 
  10   4  11      669.06      695.75     85.99 o 
 -11   5  11      903.50      888.86    274.13 o 
  -9   5  11      147.51      135.73     82.26 o 
  -7   5  11       88.85      138.88     56.53 o 
  -5   5  11      922.99      959.84     91.44 o 
  -3   5  11      952.04     1094.03     66.76 o 
  -1   5  11      159.15      288.09     42.76 o 
   1   5  11     1402.77     1377.82     78.81 o 
   3   5  11      679.93      579.35     43.62 o 
   5   5  11       64.38       73.75     28.41 o 
   7   5  11     2806.33     2731.64    140.22 o 
   9   5  11       85.22       67.05     58.06 o 
  11   5  11       72.23      163.85     75.56 o 
 -10   6  11      200.71      258.16     92.21 o 
  -8   6  11     1080.43      904.07    111.24 o 
  -6   6  11     1275.42     1191.21    114.11 o 
  -4   6  11      290.36      432.52     80.54 o 
  -2   6  11     1426.37     1433.49    102.82 o 
   0   6  11     4712.52     4550.69    311.53 o 
   2   6  11      765.82      632.91     59.40 o 
   4   6  11      335.59      348.16     47.92 o 
   6   6  11      795.53      884.27     70.88 o 
   8   6  11      250.62      208.80     63.70 o 
  10   6  11      131.08      142.23     66.48 o 
  -9   7  11      229.22      177.62     71.07 o 
  -7   7  11       73.15      349.98     78.24 o 
  -5   7  11      439.12      440.18     67.91 o 
  -3   7  11      801.37      799.72     79.39 o 
  -1   7  11     1039.76     1136.69     91.34 o 
   1   7  11       39.15      121.57     35.49 o 
   3   7  11      600.21      587.95     60.64 o 
   5   7  11     3214.33     3064.40    139.65 o 
   7   7  11      164.28       11.57     56.82 o 
   9   7  11       87.29       57.48     97.27 o 
 -10   8  11       36.28      -19.80     64.47 o 
  -8   8  11       45.10       86.85     58.35 o 
  -6   8  11     2085.97     1656.45    144.81 o 
  -4   8  11      678.15      626.21     76.90 o 
  -2   8  11      375.71      325.40     84.74 o 
   0   8  11      738.02      817.42    115.83 o 
   2   8  11      773.57      769.59    156.58 o 
   4   8  11       77.88      139.93     41.99 o 
   6   8  11      108.98       51.08     48.69 o 
   8   8  11      215.02      208.90     76.23 o 
  -9   9  11       26.24      -30.80     58.63 o 
  -7   9  11      112.70      178.48     57.68 o 
  -5   9  11       72.34      123.48     54.33 o 
  -3   9  11      439.46      378.67     74.99 o 
  -1   9  11     1458.74     1280.07    141.27 o 
   1   9  11      411.25      384.99     55.09 o 
   3   9  11       70.69       70.21     42.37 o 
   5   9  11       50.50      121.86     51.36 o 
   7   9  11      259.83      -39.41     86.66 o 
  -8  10  11        5.62       66.95     59.40 o 
  -6  10  11       99.16      103.21     57.96 o 
  -4  10  11      189.38      157.63     56.15 o 
  -2  10  11      103.76      194.93     57.58 o 
   0  10  11        2.34       50.41     53.85 o 
   2  10  11       39.99       18.27     55.76 o 
   4  10  11     1438.64     1524.36    133.05 o 
  -5  11  11       31.79      110.28     67.43 o 
  -3  11  11      480.35      486.85    100.43 o 
  -1  11  11      175.01      124.92     63.70 o 
   1  11  11      184.64      278.43     77.19 o 
   3  11  11      138.99      339.55    118.41 o 
  -4  12  11       29.45      138.40     75.95 o 
  -2  12  11       77.50      190.34     95.46 o 
   0  12  11       16.56        2.77     65.81 o 
   2  12  11      326.26      541.47    145.96 o 
 -12   0  12      183.44      -74.51    145.77 o 
 -10   0  12     1216.05     1156.97    141.18 o 
  -8   0  12     1220.49     1520.72    146.25 o 
  -6   0  12     9200.91     8022.17    506.65 o 
  -4   0  12     5057.17     4374.50    342.61 o 
  -2   0  12     1894.95     1897.58    136.68 o 
   0   0  12    11865.52    11596.47    706.18 o 
   2   0  12    22995.35    23782.99   1114.60 o 
   4   0  12     1992.73     1794.66    119.27 o 
   6   0  12     2943.62     2702.65    200.86 o 
   8   0  12     1891.95     1889.73    193.69 o 
  10   0  12      680.80      589.01    105.21 o 
 -11   1  12       15.67      -28.41     54.42 o 
  -9   1  12     1280.43     1195.32    118.13 o 
  -7   1  12      374.33      362.51     52.03 o 
  -5   1  12     1883.24     1758.60    114.40 o 
  -3   1  12     2173.35     2450.14    129.60 o 
  -1   1  12      925.76      946.06     56.43 o 
   1   1  12       97.46      104.16     20.37 o 
   3   1  12     2200.69     2720.35    151.89 o 
   5   1  12     2152.15     2033.97     97.56 o 
   7   1  12     1417.66     1461.61     89.62 o 
   9   1  12     1460.30     1351.33     98.33 o 
  11   1  12       22.72       44.19     62.17 o 
 -12   2  12      215.95      215.88    153.13 o 
 -10   2  12      641.87      843.72    279.96 o 
  -8   2  12      439.73      583.84     63.61 o 
  -6   2  12     1424.15     1332.77    133.24 o 
  -4   2  12     2486.98     2221.73    112.00 o 
  -2   2  12     5124.37     4367.14    172.45 o 
   0   2  12     6155.75     5268.91    203.54 o 
   2   2  12       40.96       85.41     29.08 o 
   4   2  12     1980.13     2005.57     79.29 o 
   6   2  12      419.24      375.33     45.91 o 
   8   2  12     1000.21     1012.06     85.80 o 
  10   2  12       40.45       33.19     70.30 o 
 -11   3  12       92.92      225.64    103.68 o 
  -9   3  12      200.93      465.62    199.52 o 
  -7   3  12      553.21      694.03    109.04 o 
  -5   3  12      282.97      474.61     50.22 o 
  -3   3  12      117.99      121.09     30.42 o 
  -1   3  12     2462.22     2545.98    107.13 o 
   1   3  12     6212.60     6054.19    231.09 o 
   3   3  12     1756.57     1641.81     68.29 o 
   5   3  12     1515.08     1746.83     82.26 o 
   7   3  12       36.31        8.23     50.69 o 
   9   3  12     1190.52     1298.82    103.97 o 
  11   3  12      246.71      249.74    110.67 o 
 -12   4  12      129.07      162.12    106.07 o 
 -10   4  12      198.26      314.97     99.00 o 
  -8   4  12      181.86      314.40    189.96 o 
  -6   4  12      888.37      955.91     94.21 o 
  -4   4  12     1515.50     1486.57    174.85 o 
  -2   4  12     1701.79     1900.93    120.42 o 
   0   4  12     1513.59     1501.21     77.19 o 
   2   4  12     2099.25     1931.15     89.81 o 
   4   4  12      316.78      335.54     31.95 o 
   6   4  12     2918.20     2523.22    123.87 o 
   8   4  12       79.93       70.49     46.01 o 
  10   4  12      755.37      704.84     83.98 o 
 -11   5  12       93.57      184.70    106.36 o 
  -9   5  12       78.43       45.24    152.85 o 
  -7   5  12      441.77      473.46    121.00 o 
  -5   5  12      128.25      321.09     54.42 o 
  -3   5  12      514.82      686.95     68.77 o 
  -1   5  12      178.04      230.71     50.02 o 
   1   5  12      597.31      781.16     58.54 o 
   3   5  12      972.84     1053.38     72.79 o 
   5   5  12      579.19      480.54     60.45 o 
   7   5  12     2708.44     2548.09    178.77 o 
   9   5  12      144.27      121.09     64.56 o 
 -10   6  12      229.95      178.39     63.61 o 
  -8   6  12     1669.83     1562.42    276.81 o 
  -6   6  12     3690.97     3417.53    297.95 o 
  -4   6  12      393.96      619.23     88.95 o 
  -2   6  12      756.87      650.70     81.68 o 
   0   6  12      563.27      568.92     65.52 o 
   2   6  12      105.76      111.43     36.25 o 
   4   6  12     2402.97     2158.41    122.33 o 
   6   6  12      253.84      174.75     59.68 o 
   8   6  12       20.95       13.49     54.90 o 
  10   6  12       36.12       46.58     74.70 o 
  -9   7  12       77.48      127.50     63.22 o 
  -7   7  12       82.57      163.75     65.71 o 
  -5   7  12     1326.65     1132.00    103.78 o 
  -3   7  12      632.72      635.49     72.69 o 
  -1   7  12      310.69      300.15     52.13 o 
   1   7  12      269.59      322.72     83.50 o 
   3   7  12     2175.46     2198.97    143.47 o 
   5   7  12     3191.67     3191.04    191.78 o 
   7   7  12        1.61      -50.02     50.02 o 
   9   7  12       28.08       23.53     67.72 o 
 -10   8  12       22.42      121.19     72.12 o 
  -8   8  12      269.78      228.79     68.10 o 
  -6   8  12      738.83     1025.07    104.07 o 
  -4   8  12      424.64      307.89     59.68 o 
  -2   8  12     1324.80     1099.67    105.88 o 
   0   8  12      620.18      438.65     67.34 o 
   2   8  12      608.83      612.63    125.11 o 
   4   8  12      102.91      103.87     41.99 o 
   6   8  12      185.95       75.18     57.87 o 
   8   8  12       70.54       69.82     74.51 o 
  -9   9  12       12.07        8.70     62.08 o 
  -7   9  12       85.00      114.20     56.34 o 
  -5   9  12      156.25      284.17     64.85 o 
  -3   9  12      356.18      273.56     66.86 o 
  -1   9  12      604.69      563.95     74.13 o 
   1   9  12     1151.69      938.79    142.23 o 
   3   9  12      293.58      291.06     62.65 o 
   5   9  12      241.93      232.90     69.06 o 
   7   9  12       52.79       95.36     72.50 o 
  -8  10  12       36.34        2.10     55.48 o 
  -6  10  12      139.19      144.14     89.91 o 
  -4  10  12       28.62      129.22     55.57 o 
  -2  10  12      126.57      165.19     57.29 o 
   0  10  12       20.58       50.98     44.76 o 
   2  10  12       24.96       52.80     57.68 o 
   4  10  12      367.42      501.10     82.83 o 
  -5  11  12      100.89      107.03     67.62 o 
  -3  11  12       88.18       95.36     75.75 o 
  -1  11  12      169.99       99.76     74.22 o 
   1  11  12      124.15      206.60     71.45 o 
   3  11  12      108.27      114.49     78.15 o 
  -4  12  12       43.94       82.93    136.68 o 
  -2  12  12       75.13      171.88     68.29 o 
   0  12  12       10.47      -20.56     62.36 o 
   2  12  12       84.24      196.27    124.82 o 
 -11   1  13       67.35       55.29    138.50 o 
  -9   1  13      549.72      540.70     69.92 o 
  -7   1  13     1916.15     1700.83    212.05 o 
  -5   1  13     1287.28     1192.84    103.87 o 
  -3   1  13     1848.07     2332.88    110.00 o 
  -1   1  13     1177.76     1132.00     68.87 o 
   1   1  13     1283.74     1295.66     63.99 o 
   3   1  13     4053.07     3817.82    142.61 o 
   5   1  13     1317.06     1593.51    116.31 o 
   7   1  13     1288.44     1312.59     84.65 o 
   9   1  13      145.89      160.12     51.55 o 
  11   1  13       25.39       58.06     61.02 o 
 -12   2  13       22.64       98.14    174.56 o 
 -10   2  13      253.34      420.28     98.14 o 
  -8   2  13       29.08      134.10     76.23 o 
  -6   2  13      691.20      789.01    101.20 o 
  -4   2  13     6269.80     5565.62    224.97 o 
  -2   2  13     3098.86     2738.52    114.11 o 
   0   2  13    10847.02     9883.40    376.76 o 
   2   2  13     1791.26     1892.60     78.53 o 
   4   2  13     2366.37     2244.97     96.80 o 
   6   2  13      245.19      142.04     37.02 o 
   8   2  13     1582.63     1696.14    112.67 o 
  10   2  13      376.88      158.87     61.02 o 
 -11   3  13      205.38      230.71     94.31 o 
  -9   3  13      902.05      782.98    133.72 o 
  -7   3  13     2245.15     1747.12    230.99 o 
  -5   3  13     1432.45     1478.25    160.31 o 
  -3   3  13     1697.92     1470.03     83.50 o 
  -1   3  13     1273.37     1485.90     80.73 o 
   1   3  13    12523.54    11274.61    424.59 o 
   3   3  13     1794.81     1866.49     75.56 o 
   5   3  13     1313.64     1371.03     77.95 o 
   7   3  13      493.72      518.23     63.89 o 
   9   3  13       17.19       90.96     54.52 o 
  11   3  13        3.33       -7.56     81.40 o 
 -12   4  13      384.07      353.33    110.19 o 
 -10   4  13      369.83      361.36    109.42 o 
  -8   4  13      546.47      524.73    100.53 o 
  -6   4  13      388.68      621.05     96.61 o 
  -4   4  13      307.74      347.11     62.36 o 
  -2   4  13     6722.52     6822.73    286.09 o 
   0   4  13      691.93      682.93     43.33 o 
   2   4  13     1327.24     1332.58     58.06 o 
   4   4  13      606.17      653.19     46.96 o 
   6   4  13     1721.89     1630.05     97.94 o 
   8   4  13       40.03       50.31     46.39 o 
  10   4  13       54.87      168.53     60.93 o 
 -11   5  13       15.31      278.43    127.88 o 
  -9   5  13      379.10      252.51     72.98 o 
  -7   5  13      387.41      299.00     76.81 o 
  -5   5  13      196.09      184.51     87.71 o 
  -3   5  13      934.69     1020.10    127.98 o 
  -1   5  13     2022.67     1733.64    113.25 o 
   1   5  13      904.13      890.59     63.99 o 
   3   5  13     1797.36     1782.80     79.58 o 
   5   5  13      514.47      411.86     49.45 o 
   7   5  13      826.69      842.67     78.53 o 
   9   5  13     1265.16     1216.75    102.54 o 
 -10   6  13      299.15      194.55     73.08 o 
  -8   6  13      530.33      668.20     91.44 o 
  -6   6  13      111.91      520.62    124.63 o 
  -4   6  13      489.29      604.98     90.96 o 
  -2   6  13      106.86      150.84     42.37 o 
   0   6  13     2573.36     2310.49    145.19 o 
   2   6  13       49.74       57.39     31.95 o 
   4   6  13     2393.37     1925.89    177.24 o 
   6   6  13      124.85       34.53     53.95 o 
   8   6  13       93.96       91.06     82.16 o 
  10   6  13        1.24       43.14    122.14 o 
  -9   7  13      221.65      124.73     64.56 o 
  -7   7  13      285.38      212.34     65.62 o 
  -5   7  13      662.69      673.37    111.05 o 
  -3   7  13      312.15      396.08     60.64 o 
  -1   7  13      289.06      226.31     50.02 o 
   1   7  13      538.14      510.76     58.25 o 
   3   7  13       78.29      105.69     40.94 o 
   5   7  13     1727.31     1438.85    141.66 o 
   7   7  13      197.42      184.51     68.77 o 
   9   7  13       86.35      136.20     75.08 o 
 -10   8  13      123.80      108.08     68.58 o 
  -8   8  13      221.61      251.08     68.77 o 
  -6   8  13      115.17      175.71     61.22 o 
  -4   8  13     1246.66     1431.00    117.55 o 
  -2   8  13      356.70      418.18     67.82 o 
   0   8  13       80.94       63.42     46.58 o 
   2   8  13     1009.30      956.11     85.80 o 
   4   8  13       46.87       24.20     49.93 o 
   6   8  13      155.67      115.54     58.54 o 
   8   8  13       11.70      -51.94     72.31 o 
  -9   9  13       13.87       83.79     64.66 o 
  -7   9  13      401.76      292.59     71.83 o 
  -5   9  13      170.87      234.53     73.46 o 
  -3   9  13       95.23       81.78     50.41 o 
  -1   9  13      504.45      457.87     68.87 o 
   1   9  13      164.19      181.92     48.69 o 
   3   9  13      880.68      891.26     85.32 o 
   5   9  13        9.34       36.54     54.14 o 
   7   9  13       42.48       17.98     67.24 o 
  -6  10  13      311.24      231.28     61.98 o 
  -4  10  13      190.11      199.81     60.55 o 
  -2  10  13       10.41       -7.56     51.17 o 
   0  10  13       88.62      157.63     51.84 o 
   2  10  13      233.71      185.56     53.37 o 
   4  10  13      204.63      150.65     92.21 o 
  -5  11  13      248.04      307.13     88.00 o 
  -3  11  13       49.08       24.87     64.66 o 
  -1  11  13      211.15      180.01     87.90 o 
   1  11  13       34.94      -24.68     62.65 o 
   3  11  13       40.54      103.21     73.17 o 
  -2  12  13       62.46      185.56     80.35 o 
   0  12  13      104.06       64.95     64.08 o 
   2  12  13       99.65      264.28    125.49 o 
 -12   0  14      103.98      160.79    137.26 o 
 -10   0  14      190.86      273.27     87.52 o 
  -8   0  14     2905.15     2101.50    499.67 o 
  -6   0  14     1514.27     1385.76    128.17 o 
  -4   0  14     2166.71     1969.60    116.31 o 
  -2   0  14     6516.27     7905.38    459.59 o 
   0   0  14     1660.95     1807.57    136.78 o 
   2   0  14    42884.13    45321.87   2104.47 o 
   4   0  14     5790.46     4696.07    250.70 o 
   6   0  14     4867.08     4685.93    261.98 o 
   8   0  14      161.13      180.78     62.46 o 
  10   0  14      709.80      770.74    120.71 o 
 -11   1  14      241.14      283.60     96.51 o 
  -9   1  14      507.03      631.86    102.92 o 
  -7   1  14      393.65      373.03     53.28 o 
  -5   1  14     1369.85     1116.80     71.64 o 
  -3   1  14     6943.82     6782.08    260.64 o 
  -1   1  14     2499.11     2481.32    107.03 o 
   1   1  14     1799.07     1618.86     76.04 o 
   3   1  14     3101.61     2765.30    109.71 o 
   5   1  14     1096.85     1071.75     67.15 o 
   7   1  14     2106.42     2241.44    117.46 o 
   9   1  14      399.51      347.59     62.94 o 
  11   1  14       16.32       42.85     62.46 o 
 -12   2  14      356.27      349.79    111.91 o 
 -10   2  14       80.78      122.14     82.45 o 
  -8   2  14      193.70      185.75     97.37 o 
  -6   2  14      696.52      697.76     66.09 o 
  -4   2  14      700.38     1367.20    238.74 o 
  -2   2  14      184.82      190.15     26.49 o 
   0   2  14    17540.94    15480.58    569.59 o 
   2   2  14      804.15      985.57     93.35 o 
   4   2  14      816.48      877.10     57.29 o 
   6   2  14      139.46      119.18     35.77 o 
   8   2  14      905.42      883.60     77.38 o 
  10   2  14        2.18      -27.26     52.89 o 
 -11   3  14      125.31      156.58     99.19 o 
  -9   3  14       41.83      242.66    100.14 o 
  -7   3  14      450.48      612.73     90.87 o 
  -5   3  14      381.19      513.44     53.09 o 
  -3   3  14     1867.22     1833.68    100.14 o 
   1   3  14     2197.77     2235.03    101.10 o 
   3   3  14     3168.93     3155.26    113.82 o 
   5   3  14       18.90       79.58     29.84 o 
   7   3  14      118.78       64.18     43.14 o 
   9   3  14      257.61      232.81     61.02 o 
  11   3  14       52.28      -23.91     70.01 o 
 -12   4  14        9.81       59.78    169.97 o 
 -10   4  14      362.74      181.92    256.34 o 
  -8   4  14      708.39      748.74    172.26 o 
  -6   4  14      578.48      655.67    123.39 o 
  -4   4  14     1263.61     1218.95     81.30 o 
  -2   4  14     3268.60     3042.30    143.86 o 
   0   4  14     2060.65     1966.35     88.86 o 
   2   4  14      145.57      177.81     25.44 o 
   4   4  14      878.86      742.52     58.54 o 
   6   4  14     4265.63     3961.78    174.37 o 
   8   4  14      255.38      311.91     61.79 o 
  10   4  14      343.44      408.61     73.17 o 
 -11   5  14       44.48       33.19     88.57 o 
  -9   5  14      443.74      529.03    199.05 o 
  -7   5  14      708.46      581.07    115.16 o 
  -5   5  14      359.89      263.51     53.28 o 
  -3   5  14      998.37      968.06     85.51 o 
  -1   5  14        7.48      113.82     37.11 o 
   1   5  14      227.29      418.75     67.43 o 
   3   5  14      242.71      242.66     47.54 o 
   5   5  14      449.78      478.63     54.23 o 
   7   5  14     1353.22     1239.32     93.35 o 
   9   5  14       37.04       90.68     54.14 o 
 -10   6  14      175.07       88.86     99.28 o 
  -8   6  14      362.61      305.50     92.97 o 
  -6   6  14     1068.79      733.82     94.69 o 
  -4   6  14      377.48      450.51     64.18 o 
  -2   6  14      150.97      176.76     45.82 o 
   0   6  14     1369.97     1443.44    111.81 o 
   2   6  14      296.73      321.28     49.16 o 
   4   6  14      860.67      764.81    153.99 o 
   6   6  14      278.29      212.05     68.10 o 
   8   6  14       39.11       66.67     79.77 o 
  10   6  14       12.97      147.59     85.13 o 
  -9   7  14      301.12      217.22     66.48 o 
  -7   7  14      214.36      212.72     63.61 o 
  -5   7  14      479.11      714.98    104.74 o 
  -3   7  14     1935.08     1659.03    128.55 o 
  -1   7  14       54.10      117.07     44.48 o 
   1   7  14      730.89      805.94    192.45 o 
   3   7  14      194.95      264.76     50.69 o 
   5   7  14     1151.92     1050.80    134.86 o 
   7   7  14       53.47        2.58     58.92 o 
   9   7  14       95.97       29.84     71.16 o 
  -8   8  14       33.57       55.57     55.95 o 
  -6   8  14      237.85      308.56     68.96 o 
  -4   8  14      228.31      219.13     56.24 o 
  -2   8  14      478.45      571.79     94.79 o 
   0   8  14     1576.34     1494.42    255.67 o 
   2   8  14      240.36      344.72     65.71 o 
   4   8  14       55.65       17.89     51.27 o 
   6   8  14      324.50      272.31     77.28 o 
   8   8  14      102.68      -63.51     72.41 o 
  -7   9  14      218.97      193.78     66.19 o 
  -5   9  14      624.81      768.92    106.46 o 
  -3   9  14      162.92      114.49     54.33 o 
  -1   9  14      442.72      321.38     66.28 o 
   1   9  14      217.20      289.34     74.03 o 
   3   9  14      369.67      426.02    112.77 o 
   5   9  14      237.30      352.66     76.81 o 
   7   9  14       52.72      173.12     73.94 o 
  -6  10  14       66.67        2.39     51.94 o 
  -4  10  14        3.43       81.88     54.04 o 
  -2  10  14       19.75       57.58     55.57 o 
   0  10  14      415.53      426.02     63.89 o 
   2  10  14        4.14       43.71     47.92 o 
   4  10  14      345.54      293.74    120.90 o 
   6  10  14       57.83       76.04    183.74 o 
  -5  11  14      100.52      114.20     74.89 o 
  -3  11  14       71.29       49.93     66.86 o 
  -1  11  14       12.08      -14.63     73.46 o 
   1  11  14       49.21      118.99     70.68 o 
   3  11  14      229.34      162.03    111.05 o 
  -2  12  14        6.01       29.84     73.65 o 
   0  12  14       33.37       67.05     65.42 o 
   2  12  14      174.06      112.48     80.15 o 
 -11   1  15      115.64      100.91     81.97 o 
  -9   1  15     1330.75     1043.43    108.27 o 
  -7   1  15      125.58      166.24     41.80 o 
  -5   1  15      169.87      334.29     58.63 o 
  -3   1  15     2228.31     2324.55    112.87 o 
  -1   1  15      762.96      745.39     48.97 o 
   1   1  15     3058.71     3087.35    117.55 o 
   3   1  15      357.66      290.68     34.53 o 
   5   1  15      781.60      722.05     57.10 o 
   7   1  15     3016.92     3001.17    136.20 o 
   9   1  15      344.04      415.31     66.95 o 
  11   1  15       95.12       25.16     64.18 o 
 -12   2  15      107.01      157.92     91.34 o 
 -10   2  15      129.79       69.35    131.23 o 
  -8   2  15      187.82      258.63     72.31 o 
  -6   2  15      911.23      719.85     68.87 o 
  -4   2  15      234.99      525.78     54.23 o 
  -2   2  15     7357.66     6475.62    255.48 o 
   0   2  15     4982.48     5909.57    235.30 o 
   2   2  15       37.08       97.37     23.24 o 
   4   2  15       68.24       51.65     26.59 o 
   6   2  15      809.85      747.02     62.94 o 
   8   2  15      586.99      504.93     71.64 o 
  10   2  15       48.64       82.35     58.15 o 
 -11   3  15       23.88      165.38     91.54 o 
  -9   3  15      404.95      468.87     98.61 o 
  -7   3  15      536.59      513.92     97.18 o 
  -5   3  15     1736.11     1658.65     99.00 o 
  -3   3  15     3254.52     2961.96    125.78 o 
  -1   3  15     2479.67     2265.35    100.34 o 
   1   3  15     1851.06     1712.78     81.59 o 
   3   3  15     2556.45     2444.50    103.97 o 
   5   3  15      454.86      400.00     45.34 o 
   7   3  15      536.94      593.31     67.24 o 
   9   3  15      505.84      613.59     79.20 o 
  11   3  15      156.75      130.75     67.91 o 
 -12   4  15      122.22      223.82    258.83 o 
 -10   4  15       32.55       50.60     83.02 o 
  -8   4  15      538.57      613.20    120.90 o 
  -6   4  15      711.63      718.42    180.78 o 
  -4   4  15      337.12      381.45     46.20 o 
  -2   4  15      313.01      315.74     40.08 o 
   0   4  15     1418.50     1506.09     75.18 o 
   2   4  15      508.54      567.10     43.71 o 
   4   4  15       75.26      128.46     31.76 o 
   6   4  15     8362.35     7430.00    296.22 o 
   8   4  15      513.52      546.44     72.98 o 
  10   4  15      883.65      760.12     91.34 o 
 -11   5  15      283.47      231.28     79.39 o 
  -9   5  15      494.09      502.54    140.51 o 
  -7   5  15      613.98      493.36     73.46 o 
  -5   5  15      175.78      201.05     48.21 o 
  -3   5  15     1146.68     1157.16     93.26 o 
  -1   5  15     5337.80     4600.61    249.36 o 
   1   5  15      242.87      262.17     52.70 o 
   3   5  15      512.09      398.66     40.17 o 
   5   5  15      205.04      211.48     49.07 o 
   7   5  15      271.56      264.09     55.29 o 
   9   5  15       55.94      180.59     58.06 o 
 -10   6  15       33.18       24.39     78.05 o 
  -8   6  15       41.27       10.43     53.28 o 
  -6   6  15     1251.59     1230.62    112.00 o 
  -4   6  15      178.90      282.36     54.71 o 
  -2   6  15      447.38      541.76     72.69 o 
   0   6  15      632.51      673.46     79.58 o 
   2   6  15       77.95       50.22     38.74 o 
   4   6  15     2874.30     3153.54    155.24 o 
   6   6  15       84.82      128.46     52.99 o 
   8   6  15      180.94      120.80     80.35 o 
  -9   7  15       65.86      145.19     65.71 o 
  -7   7  15     1583.16     1065.43    112.39 o 
  -3   7  15      363.55      440.27     66.67 o 
  -1   7  15      645.83      727.98     83.21 o 
   1   7  15      585.22      562.80    135.92 o 
   3   7  15       69.01       22.38     93.64 o 
   5   7  15      933.27      868.01    107.89 o 
   7   7  15       52.39      -11.10     62.46 o 
   9   7  15       19.50       -5.93     95.84 o 
  -8   8  15       18.35       48.30     56.72 o 
  -6   8  15       71.11       55.76     54.90 o 
  -4   8  15       31.88       15.02     47.06 o 
  -2   8  15     1429.37     1198.96    110.09 o 
   0   8  15      252.43      287.62     62.84 o 
   2   8  15     1664.25     1631.00    145.00 o 
   4   8  15      147.89      116.31     66.67 o 
   6   8  15      149.47       81.97     63.03 o 
   8   8  15       56.57      -69.25     69.25 o 
  -7   9  15      306.87      196.27     64.85 o 
  -5   9  15      265.63      286.18     66.67 o 
  -3   9  15      159.64      108.47     54.71 o 
  -1   9  15      738.47      713.44     86.18 o 
   1   9  15       47.09      101.48     48.40 o 
   3   9  15      461.17      433.29     79.10 o 
   5   9  15      377.33      320.61     76.71 o 
   7   9  15       16.20      155.43     78.43 o 
  -6  10  15      136.62      103.97     60.16 o 
  -4  10  15      428.90      355.62     71.93 o 
  -2  10  15       27.97       25.73     52.51 o 
   0  10  15       66.98      104.93     52.61 o 
   2  10  15      104.01       77.28     51.08 o 
   4  10  15       29.53      -11.48     58.73 o 
   6  10  15        8.99       30.80    156.77 o 
  -5  11  15        5.19       15.97     71.26 o 
  -3  11  15       37.20       42.56     67.72 o 
  -1  11  15      182.78      254.81     87.42 o 
   1  11  15      195.59      199.14     73.94 o 
   3  11  15       23.36      -18.75    118.03 o 
  -2  12  15       32.60       67.53     72.69 o 
   0  12  15       81.32       93.93     87.14 o 
 -10   0  16      109.22       13.68     67.43 o 
  -8   0  16     1575.49     1264.67    135.34 o 
  -6   0  16     2912.85     2535.65    153.61 o 
  -4   0  16     2518.97     2588.54    144.62 o 
  -2   0  16     3240.48     3320.26    284.75 o 
   0   0  16     4346.69     4117.49    211.38 o 
   2   0  16      549.85      564.23     59.49 o 
   4   0  16      253.88      218.94     48.78 o 
   6   0  16      163.12      187.18     54.04 o 
   8   0  16       69.12       10.90     58.73 o 
  10   0  16       26.16      -48.88     74.13 o 
 -11   1  16      416.94      145.39     85.41 o 
  -9   1  16      263.41      325.78    112.10 o 
  -7   1  16      268.68      299.86     44.29 o 
  -5   1  16     1590.42     1691.07     79.10 o 
  -3   1  16     1440.64     1675.29     84.46 o 
  -1   1  16      438.66      538.89     58.25 o 
   1   1  16     5728.82     5993.55    214.06 o 
   3   1  16      555.95      534.01     44.48 o 
   5   1  16      383.31      403.64     45.24 o 
   7   1  16     1957.52     2281.23    137.73 o 
   9   1  16       46.56       49.83     47.35 o 
  11   1  16       14.95       13.10     66.38 o 
 -12   2  16      199.45      153.90     96.22 o 
 -10   2  16       39.48       26.49    147.97 o 
  -8   2  16      279.02      389.48     67.05 o 
  -6   2  16      118.91      115.35     34.15 o 
  -4   2  16      547.14      550.55     46.10 o 
  -2   2  16     3182.53     3044.41    127.98 o 
   0   2  16     1560.06     1300.92     69.15 o 
   2   2  16     2029.21     1659.89     78.72 o 
   4   2  16      150.57      137.35     30.03 o 
   6   2  16      138.55      174.37     50.79 o 
   8   2  16      847.53      866.87     76.61 o 
  10   2  16      260.64      318.89     71.55 o 
 -11   3  16       28.42       11.67    119.18 o 
  -9   3  16       76.48       96.61     64.18 o 
  -7   3  16     1259.09     1365.48    126.54 o 
  -3   3  16     3739.11     3606.44    150.93 o 
  -1   3  16      544.75      584.13     43.42 o 
   1   3  16      640.81      617.13     42.18 o 
   3   3  16      742.56      706.85     50.41 o 
   5   3  16       85.95      117.17     33.57 o 
   7   3  16      101.14      123.48     40.46 o 
   9   3  16      113.34      125.87     53.37 o 
 -10   4  16      274.49      312.01     79.20 o 
  -8   4  16      133.90       66.19     81.21 o 
  -6   4  16     1016.73      969.78     80.92 o 
  -4   4  16        2.17      121.00     33.09 o 
  -2   4  16      818.85      803.07     61.12 o 
   0   4  16     2083.93     1662.76     82.35 o 
   2   4  16       74.06       84.36     24.01 o 
   4   4  16       67.69       78.62     28.89 o 
   6   4  16      813.90      912.97     75.37 o 
   8   4  16      210.40      142.90     56.53 o 
  10   4  16      140.31       58.15     80.44 o 
 -11   5  16       57.91      150.84    108.66 o 
  -9   5  16      142.13      196.65     74.13 o 
  -5   5  16      233.51      177.05     47.44 o 
  -3   5  16      817.71      806.80     80.54 o 
  -1   5  16      734.07      655.29     73.36 o 
   1   5  16      394.83      402.20     73.27 o 
   3   5  16       64.68       92.30     38.07 o 
   5   5  16      906.07      873.75     82.45 o 
   7   5  16       76.78       86.94     50.60 o 
   9   5  16      281.54      331.61     66.09 o 
 -10   6  16       18.04       80.25     63.80 o 
  -8   6  16      119.59      213.87     63.32 o 
  -6   6  16       71.21      111.24     48.21 o 
  -4   6  16      168.71      359.26     56.82 o 
  -2   6  16       93.62       69.54     42.28 o 
   0   6  16     1053.14     1353.43    111.62 o 
   2   6  16      412.34      360.21     58.63 o 
   4   6  16     8756.91     7831.35    344.24 o 
   6   6  16      161.31      141.66     55.09 o 
   8   6  16       49.75       76.90    104.64 o 
  -9   7  16      165.32      246.77    139.65 o 
  -7   7  16      842.32      948.45    114.40 o 
  -5   7  16      263.35      426.79     72.88 o 
  -3   7  16      381.40      315.93     62.65 o 
  -1   7  16      170.98      207.56     55.57 o 
   1   7  16     1294.66     1289.63    129.41 o 
   3   7  16       32.11       -9.28     46.10 o 
   5   7  16       26.16      125.68     61.41 o 
   7   7  16        7.64      -31.28     63.61 o 
  -8   8  16       58.76       -6.50     52.03 o 
  -6   8  16      164.52      181.92     65.42 o 
  -4   8  16       81.60       64.18     59.30 o 
  -2   8  16      904.39     1068.97    102.44 o 
   0   8  16      133.98      166.24     56.05 o 
   2   8  16      588.31      479.77    100.91 o 
   4   8  16      221.70      149.50     59.97 o 
   6   8  16       58.88       62.65     62.94 o 
   8   8  16       22.61      -67.34     67.34 o 
  -7   9  16      231.27      300.43     72.60 o 
  -5   9  16       19.54       53.66     52.42 o 
  -3   9  16      207.70      309.52    117.65 o 
  -1   9  16      227.50      202.97     61.79 o 
   1   9  16      290.47      237.11     59.21 o 
   3   9  16      424.42      460.17     83.21 o 
   5   9  16      119.83      186.61     68.96 o 
   7   9  16      113.47      129.51     93.74 o 
  -6  10  16      233.87      142.71     61.31 o 
  -4  10  16       79.59      157.92     62.08 o 
  -2  10  16       42.33       72.98     56.15 o 
   0  10  16      134.70      138.31     53.47 o 
   2  10  16       56.93      104.93     62.27 o 
   4  10  16        3.35       84.94     63.22 o 
  -5  11  16        0.29       98.42     74.61 o 
  -3  11  16       30.91        5.26    115.35 o 
  -1  11  16       41.30       31.28     75.56 o 
   1  11  16      174.06      115.07     68.96 o 
   3  11  16       25.60     -139.93    139.93 o 
 -11   1  17      121.32      129.89    176.57 o 
  -9   1  17       96.46      180.30     73.36 o 
  -7   1  17      300.28      307.42     39.50 o 
  -5   1  17      328.89      454.62     54.62 o 
  -3   1  17      598.30      588.62     46.87 o 
  -1   1  17     6902.28     7166.49    278.63 o 
   1   1  17      947.26      929.61     52.99 o 
   3   1  17      161.55      147.97     37.59 o 
   5   1  17      392.21      416.65     46.10 o 
   7   1  17     1960.24     2068.02    139.55 o 
   9   1  17        8.68       12.15     44.29 o 
 -12   2  17       31.33      101.96     89.34 o 
 -10   2  17       63.60      -46.77     95.27 o 
  -8   2  17      683.18      541.56     79.58 o 
  -6   2  17      204.39      239.41     46.01 o 
  -4   2  17      357.37      389.86     40.46 o 
  -2   2  17     1327.82     1301.30     70.68 o 
   0   2  17     1007.44      885.13     57.29 o 
   2   2  17      677.27      719.76     48.30 o 
   4   2  17      147.64      100.34     29.27 o 
   6   2  17       29.53       42.28     34.62 o 
   8   2  17     1371.24     1556.11    103.87 o 
  10   2  17      139.31      148.54     63.03 o 
 -11   3  17       25.80       18.17     83.12 o 
  -9   3  17      204.48      272.41     69.82 o 
  -7   3  17      404.83      436.64     90.01 o 
  -5   3  17      502.54      468.97     53.56 o 
  -3   3  17     2758.39     2418.10    109.61 o 
  -1   3  17      912.57      824.40     56.05 o 
   1   3  17        9.48       18.08     20.56 o 
   3   3  17     5418.95     4711.95    176.95 o 
   5   3  17     1556.55     1735.64     92.59 o 
   7   3  17     1134.90     1053.19     80.82 o 
   9   3  17      326.15      295.94     64.47 o 
 -10   4  17      265.46      269.73     75.37 o 
  -8   4  17       21.46       31.18     52.70 o 
  -6   4  17      929.73      932.77     77.48 o 
  -4   4  17       64.50       85.32     32.71 o 
  -2   4  17       42.08       39.50     27.07 o 
   0   4  17      293.97      282.55     32.52 o 
   2   4  17      308.51      246.87     34.15 o 
   4   4  17     1449.32     1589.30     84.74 o 
   6   4  17      667.40      632.24     80.54 o 
   8   4  17      124.71      119.37     57.01 o 
  10   4  17      138.78      183.26     66.95 o 
 -11   5  17       29.63        1.34     70.01 o 
  -9   5  17      172.73       41.51     62.27 o 
  -7   5  17      356.26      591.01     87.33 o 
  -5   5  17      518.12      439.79     66.28 o 
  -3   5  17     1028.55      974.37     94.02 o 
  -1   5  17      175.89      204.31     46.58 o 
   1   5  17      860.73      840.37     89.53 o 
   3   5  17      885.13      986.90     77.48 o 
   5   5  17      791.88      875.38     81.21 o 
   7   5  17      966.46      877.10     87.33 o 
   9   5  17      180.59      222.29     69.92 o 
 -10   6  17      276.11      284.56     91.34 o 
  -8   6  17      123.10      124.06     56.72 o 
  -6   6  17      397.07      295.84     63.13 o 
  -4   6  17      197.31      351.13     57.20 o 
  -2   6  17      270.41      340.89     59.11 o 
   0   6  17      623.56      553.90     78.81 o 
   2   6  17      175.52      137.54     53.66 o 
   4   6  17     1628.92     1530.09    175.23 o 
   6   6  17      440.54      426.88     75.66 o 
   8   6  17      270.06      208.42     62.75 o 
  -9   7  17      234.60      202.87     66.86 o 
  -7   7  17        6.53       92.21     54.81 o 
  -5   7  17      353.19      422.58     70.68 o 
  -3   7  17      205.68      113.92     52.13 o 
  -1   7  17      259.84      233.57     59.68 o 
   1   7  17     2383.07     2096.05    210.91 o 
   3   7  17      862.25      774.66     96.99 o 
   5   7  17      348.01      304.74     74.99 o 
   7   7  17       10.12      -21.52     61.22 o 
  -8   8  17        7.80      -26.49     50.69 o 
  -6   8  17      329.65      210.04     71.35 o 
  -4   8  17       15.40       -1.91     50.79 o 
  -2   8  17      104.90      246.20     67.24 o 
   0   8  17      422.79      398.38     72.41 o 
   2   8  17      167.71      243.14     63.61 o 
   4   8  17      116.38       61.31     66.48 o 
   6   8  17       22.78       -7.27     66.67 o 
  -7   9  17       77.32       52.89     77.57 o 
  -5   9  17      218.54      142.33     56.62 o 
  -3   9  17       79.98      131.42     59.40 o 
  -1   9  17      235.95      253.28     65.90 o 
   1   9  17       10.03       44.29     48.30 o 
   3   9  17      240.24      265.33     76.81 o 
   5   9  17      332.24      221.52     69.15 o 
  -6  10  17       19.96      144.24     64.28 o 
  -4  10  17      220.94      249.36     67.91 o 
  -2  10  17       37.74       94.98     55.95 o 
   0  10  17      234.66      275.76     62.94 o 
   2  10  17       27.17       34.05     63.03 o 
   4  10  17      314.90      609.38    151.41 o 
  -3  11  17       67.06       75.66     58.44 o 
  -1  11  17       18.31        4.40     74.61 o 
   1  11  17       25.50       -5.83     65.14 o 
   3  11  17       42.92     -135.73    144.81 o 
  -8   0  18      245.06       97.27     62.27 o 
  -6   0  18     1437.21     1333.06    101.77 o 
  -4   0  18     1485.79     1488.97    103.59 o 
  -2   0  18     3715.56     3633.41    194.84 o 
   0   0  18      287.87      404.98     50.79 o 
   2   0  18     5857.78     4834.76    253.76 o 
   4   0  18     1520.30     1316.61    105.21 o 
   6   0  18      301.49      342.52     66.38 o 
   8   0  18      720.83      647.73    214.35 o 
  10   0  18      510.91      376.38     92.01 o 
 -11   1  18      100.63       48.21     77.00 o 
  -9   1  18      262.67      283.89     67.43 o 
  -7   1  18      215.83      228.22     46.10 o 
  -5   1  18     1047.78      972.84     71.93 o 
  -3   1  18      302.92      334.68     33.48 o 
  -1   1  18     1375.04     1499.68     69.06 o 
   1   1  18     2210.43     2153.82     90.96 o 
   3   1  18     1613.76     1575.72     80.06 o 
   5   1  18      165.01      228.79     38.07 o 
   7   1  18      702.39      842.09     74.41 o 
   9   1  18      215.19      220.85     55.67 o 
 -12   2  18       72.37      -78.53     78.53 o 
 -10   2  18       19.78       89.34     61.98 o 
  -8   2  18     1184.23     1112.87    106.55 o 
  -6   2  18      217.03      261.12     46.68 o 
  -4   2  18      289.12      276.62     37.40 o 
  -2   2  18      230.28      270.59     34.72 o 
   0   2  18     5079.06     4185.79    154.57 o 
   2   2  18      880.57      948.84     67.53 o 
   4   2  18     1111.25     1008.62     66.00 o 
   6   2  18      386.72      374.47     50.98 o 
   8   2  18      996.66     1121.96     91.25 o 
  10   2  18       40.79       14.73     56.43 o 
 -11   3  18       50.78       87.14     85.80 o 
  -9   3  18      222.69      173.51     64.95 o 
  -7   3  18       58.54      105.12     44.19 o 
  -5   3  18      576.58      524.92     67.82 o 
  -3   3  18      547.39      613.40     57.39 o 
  -1   3  18      344.15      407.08     39.79 o 
   1   3  18      233.38      210.43     30.89 o 
   3   3  18      283.61      259.30     36.06 o 
   5   3  18     1802.24     1929.14    118.32 o 
   7   3  18      149.51       94.12     43.14 o 
   9   3  18      209.40      169.49     58.25 o 
 -10   4  18      490.60      270.02    149.31 o 
  -8   4  18      108.08       90.01     58.54 o 
  -6   4  18      499.68      701.97     81.97 o 
  -4   4  18      844.95      751.99     80.54 o 
  -2   4  18       23.72        0.19     27.07 o 
   0   4  18       16.88        4.21     22.67 o 
   2   4  18       52.62       94.02     27.83 o 
   4   4  18       26.69       19.99     28.89 o 
   6   4  18      116.90       76.81     42.95 o 
   8   4  18      554.48      486.09     72.12 o 
  10   4  18      115.31      151.89     66.67 o 
 -11   5  18       54.72       15.69     64.95 o 
  -9   5  18       71.53      195.31    105.31 o 
  -7   5  18      146.15      185.37     54.81 o 
  -5   5  18      288.22      232.14     57.10 o 
  -3   5  18      431.56      409.19     64.18 o 
  -1   5  18      536.56      561.84     71.26 o 
   1   5  18      321.94      400.00     97.94 o 
   3   5  18      525.48      551.32     62.94 o 
   5   5  18      279.79      237.21     54.42 o 
   7   5  18      217.30      266.10     68.39 o 
   9   5  18      749.74      869.07    104.45 o 
 -10   6  18      329.16      354.76    123.48 o 
  -8   6  18      458.48      334.29     80.15 o 
  -6   6  18      511.53      528.84     79.87 o 
  -4   6  18      373.50      644.96     75.95 o 
  -2   6  18       42.04      101.58     45.91 o 
   0   6  18      160.35       96.80     57.01 o 
   2   6  18       88.98      119.85     52.32 o 
   4   6  18      272.75      315.26     66.67 o 
   6   6  18      288.57      359.93     83.50 o 
   8   6  18      165.60      177.91     65.62 o 
  -9   7  18      107.81       45.91     60.07 o 
  -7   7  18        8.16      -13.10     54.81 o 
  -5   7  18      100.18      170.16     54.42 o 
  -3   7  18       45.34       47.73     47.73 o 
  -1   7  18      208.57      200.77     55.19 o 
   1   7  18     3192.56     2985.58    218.37 o 
   3   7  18      646.42      787.48    115.74 o 
   5   7  18       51.80       33.29     57.39 o 
   7   7  18      181.33      149.50     85.22 o 
  -8   8  18       21.59       54.62     58.54 o 
  -6   8  18       50.71       64.56     53.37 o 
  -4   8  18       84.61       97.94     57.10 o 
  -2   8  18      962.68      958.88    104.74 o 
   0   8  18      310.37      219.80     61.88 o 
   2   8  18       11.65       65.33     56.34 o 
   4   8  18       50.59       53.09     64.08 o 
   6   8  18      133.00      118.80     70.11 o 
  -7   9  18       35.05       15.02     59.30 o 
  -5   9  18      717.35      651.56    103.21 o 
  -3   9  18       76.83       65.81     56.24 o 
  -1   9  18      546.80      507.03     86.66 o 
   1   9  18       31.54      -43.04     53.66 o 
   3   9  18      501.09      621.72    165.76 o 
   5   9  18      312.42      217.79     71.55 o 
  -6  10  18      101.72       36.35     61.12 o 
  -4  10  18      307.56      229.75     65.33 o 
  -2  10  18      156.86      153.23     61.98 o 
   0  10  18      131.00       31.28     51.65 o 
   2  10  18      135.32      116.88     68.58 o 
   4  10  18       83.38      104.26     67.24 o 
  -3  11  18       45.08      147.59     63.80 o 
  -1  11  18        1.28       96.61     58.92 o 
   1  11  18       10.05       13.10     94.02 o 
 -11   1  19       61.37       81.78    114.68 o 
  -9   1  19      232.92      120.90     49.45 o 
  -7   1  19      136.33      256.15     48.11 o 
  -5   1  19      874.45      856.63     82.16 o 
  -3   1  19      653.17      682.26     47.73 o 
  -1   1  19      313.05      442.57     41.89 o 
   1   1  19       27.34       57.20     23.43 o 
   3   1  19       84.35       56.05     24.49 o 
   5   1  19      524.63      529.99     52.80 o 
   7   1  19      958.45      967.11     79.48 o 
   9   1  19      446.75      361.17     62.94 o 
 -10   2  19       49.10        0.38     58.06 o 
  -8   2  19       27.15      217.22     48.88 o 
  -6   2  19      129.33      209.38     44.57 o 
  -4   2  19       25.65      -26.11     26.11 o 
  -2   2  19     1533.23     1590.07     85.13 o 
   0   2  19     1386.07     1315.17     84.27 o 
   2   2  19      250.83      309.42     36.35 o 
   4   2  19      912.52      921.48     64.08 o 
   6   2  19     1541.60     1596.86     94.69 o 
   8   2  19      802.72      805.08     79.10 o 
  10   2  19       13.23       50.41     58.44 o 
 -11   3  19        9.73        7.08     64.85 o 
  -9   3  19      100.30      127.79    115.16 o 
  -7   3  19      265.98      279.49     52.99 o 
  -5   3  19      187.59      148.45     42.18 o 
  -3   3  19     3751.04     3748.19    178.58 o 
  -1   3  19      380.49      428.32     41.61 o 
   1   3  19      831.55      914.79     54.52 o 
   3   3  19      502.40      480.16     45.62 o 
   5   3  19      282.89      290.29     45.05 o 
   7   3  19      583.19      537.64     64.75 o 
   9   3  19       80.30       98.81     57.39 o 
 -10   4  19      179.34      116.02     69.73 o 
  -8   4  19       44.28      -18.08     51.27 o 
  -6   4  19     1714.11     1863.91    170.35 o 
  -4   4  19       34.90       61.88     42.37 o 
  -2   4  19      615.71      648.02     92.21 o 
   0   4  19      419.72      343.76     39.12 o 
   2   4  19      585.43      665.05     49.45 o 
   4   4  19      441.59      387.47     46.49 o 
   6   4  19      612.02      659.79     69.54 o 
   8   4  19      168.27      144.33     67.72 o 
  -9   5  19      400.80      238.64     69.92 o 
  -7   5  19       47.32      100.24     54.33 o 
  -5   5  19       92.57       57.01     44.76 o 
  -3   5  19      115.21      135.53     50.22 o 
  -1   5  19      150.70      155.62     49.83 o 
   1   5  19      339.77      332.00     79.48 o 
   3   5  19     2945.66     2775.63    144.91 o 
   5   5  19      511.37      614.93     73.75 o 
   7   5  19      870.17      920.91     99.00 o 
   9   5  19      685.40      567.10     90.01 o 
 -10   6  19       22.51      156.29     86.85 o 
  -8   6  19       72.39       28.41     53.66 o 
  -6   6  19      221.90      289.24     66.09 o 
  -4   6  19      136.24      452.51    113.82 o 
  -2   6  19      331.11      330.37     63.03 o 
   0   6  19      705.94      751.23     91.25 o 
   2   6  19      357.01      370.54    101.58 o 
   4   6  19      340.64      349.79     73.84 o 
   6   6  19       76.24       63.89     56.24 o 
   8   6  19      110.44      112.10     61.50 o 
  -9   7  19       17.15      -51.55     51.55 o 
  -7   7  19       75.45        3.83     49.16 o 
  -5   7  19      107.88       66.57     51.55 o 
  -3   7  19      512.52      557.44     83.21 o 
  -1   7  19      664.26      731.33    158.87 o 
   1   7  19     1374.61     1607.76    134.10 o 
   3   7  19       42.08      144.62     98.04 o 
   5   7  19      214.63      158.01     72.60 o 
   7   7  19       41.55       93.16     71.16 o 
  -8   8  19       12.00       -9.85     54.71 o 
  -6   8  19       28.46       45.91     52.32 o 
  -4   8  19      233.93      315.16     70.59 o 
  -2   8  19      458.03      406.41     77.00 o 
   0   8  19      157.77      193.50     64.66 o 
   2   8  19      184.27      211.67     74.32 o 
   4   8  19       30.17       96.51     66.95 o 
   6   8  19       39.46      167.48     75.37 o 
  -7   9  19       18.98       17.31     53.47 o 
  -5   9  19       54.55       98.90     58.25 o 
  -3   9  19       38.36      141.18     62.17 o 
  -1   9  19      143.30       59.21     60.16 o 
   1   9  19       19.49      -49.74     58.73 o 
   3   9  19      166.69      121.57     68.39 o 
   5   9  19       41.05      113.06     68.39 o 
  -6  10  19       18.71      -44.38     55.86 o 
  -4  10  19      504.56      439.89     91.06 o 
  -2  10  19      110.43       77.09     83.60 o 
   0  10  19       33.61       81.01     53.75 o 
   2  10  19      379.37      367.87     82.93 o 
   4  10  19        6.59      -21.33     65.14 o 
  -3  11  19       73.50      134.10     66.09 o 
  -1  11  19       61.02       40.17     62.27 o 
   1  11  19      226.19      238.55     80.15 o 
 -10   0  20      171.22      -12.72     99.09 o 
  -8   0  20     1733.79     1333.92    178.58 o 
  -6   0  20      223.89      193.21     48.78 o 
  -4   0  20      700.61      675.85     72.41 o 
  -2   0  20      988.07     1059.50     91.34 o 
   0   0  20     9901.73    10345.28    516.03 o 
   2   0  20       84.80       35.29     42.18 o 
   4   0  20     1329.90     1413.21    112.58 o 
   6   0  20      491.90      486.47     87.90 o 
   8   0  20      322.34      268.20     79.20 o 
  10   0  20       94.16      116.88     78.81 o 
 -11   1  20      239.35      -29.46    105.41 o 
  -9   1  20       88.66      191.68     52.32 o 
  -7   1  20       77.51      322.24     49.55 o 
  -5   1  20      155.37      171.98     33.09 o 
  -3   1  20      528.74      521.00     42.66 o 
  -1   1  20     1090.34     1211.01     66.67 o 
   1   1  20     1303.40     1101.49     62.36 o 
   3   1  20     1443.10     1424.02     77.86 o 
   5   1  20       22.13       24.87     31.37 o 
   7   1  20      849.56      915.26     79.48 o 
   9   1  20       96.71       92.97     51.65 o 
 -10   2  20      163.17       -8.42     48.30 o 
  -8   2  20      186.05      189.38     48.02 o 
  -6   2  20       57.81       41.32     34.91 o 
  -4   2  20      985.03      978.39     76.42 o 
  -2   2  20      342.46      354.95     35.29 o 
   0   2  20      803.75      614.54     59.59 o 
   2   2  20      148.97       97.56     27.74 o 
   4   2  20     1314.35     1219.14     75.08 o 
   6   2  20      504.46      497.57     64.95 o 
   8   2  20      247.13      193.50     53.66 o 
  10   2  20       27.91       25.16     62.36 o 
 -11   3  20       29.21       61.60     63.42 o 
  -9   3  20       91.83      125.30     51.65 o 
  -7   3  20        6.34       60.16     41.42 o 
  -5   3  20      225.51      212.44     43.52 o 
  -3   3  20       96.75      142.04     37.49 o 
  -1   3  20      387.89      418.08     43.14 o 
   1   3  20       15.43       26.69     23.63 o 
   3   3  20     1030.47      981.64     63.51 o 
   5   3  20      966.35     1084.47     75.08 o 
   7   3  20      465.34      519.09     64.18 o 
   9   3  20       73.35       10.04     56.15 o 
 -10   4  20       79.90      139.74     64.37 o 
  -8   4  20       49.02      124.53     55.86 o 
  -6   4  20      103.44      386.04    107.80 o 
  -4   4  20      635.31      677.77     80.25 o 
  -2   4  20      804.62      930.95    136.20 o 
   0   4  20      998.41     1019.14     99.57 o 
   2   4  20      247.53      297.18     38.26 o 
   4   4  20     1529.93     1712.11     92.01 o 
   6   4  20      903.61      728.46     68.10 o 
   8   4  20      254.48      287.14     65.62 o 
  -9   5  20      233.46      277.19     68.48 o 
  -7   5  20      482.02      283.50     64.56 o 
  -5   5  20       88.39       82.26     47.15 o 
  -3   5  20      256.10      220.18     61.50 o 
  -1   5  20      569.50      483.70     74.13 o 
   1   5  20       84.89      129.70     51.94 o 
   3   5  20      176.97      268.01     52.61 o 
   5   5  20       54.50       91.25     48.59 o 
   7   5  20       74.64       93.26     64.18 o 
   9   5  20       19.84       31.56     67.15 o 
 -10   6  20        8.79       -1.63     58.44 o 
  -8   6  20       59.18      110.86     58.54 o 
  -6   6  20       44.95       11.67     48.59 o 
  -4   6  20     2047.57     1947.79    218.37 o 
  -2   6  20       37.96       92.88     45.72 o 
   0   6  20      313.65      269.16     70.40 o 
   2   6  20      744.32      762.23     95.65 o 
   4   6  20      706.81      706.27    157.63 o 
   6   6  20       56.37      104.54     54.33 o 
   8   6  20       27.23      -56.72     56.72 o 
  -9   7  20       50.56      -46.39     62.94 o 
  -7   7  20       30.91      -37.21     47.92 o 
  -5   7  20      274.29      183.74     60.55 o 
  -3   7  20      843.00      864.47    142.71 o 
  -1   7  20        4.83       98.81     57.20 o 
   1   7  20     1394.77     1511.83    160.88 o 
   3   7  20       35.31       18.94     48.88 o 
   5   7  20      129.81      201.34     75.28 o 
   7   7  20        0.46       16.74     69.92 o 
  -8   8  20       35.77       19.13     54.04 o 
  -6   8  20      127.17       56.15     51.27 o 
  -4   8  20      149.96       96.41     60.64 o 
  -2   8  20     1247.26     1128.18    119.08 o 
   0   8  20      340.50      427.84     83.98 o 
   2   8  20       62.44      157.53     65.81 o 
   4   8  20      173.54      328.65     80.73 o 
   6   8  20      258.15      266.48     85.51 o 
  -7   9  20       17.08        3.73     62.17 o 
  -5   9  20      205.19      223.91     72.98 o 
  -3   9  20      348.03      378.00     72.31 o 
  -1   9  20        8.47       20.95     68.39 o 
   1   9  20        3.93      -39.98     61.31 o 
   3   9  20       74.07      114.78     65.90 o 
   5   9  20       28.83       45.91     64.85 o 
  -4  10  20      116.41       83.98     60.74 o 
  -2  10  20       60.86      145.67     66.38 o 
   0  10  20      113.59       85.70     60.07 o 
   2  10  20       66.88       58.82     65.14 o 
   4  10  20       94.43      -16.64     68.77 o 
  -1  11  20       24.50        6.41     62.84 o 
 -11   1  21       19.75       36.73     81.21 o 
  -9   1  21      101.34       18.75     43.42 o 
  -7   1  21      414.36      514.69     72.50 o 
  -5   1  21       69.28       42.56     31.47 o 
  -3   1  21      111.89      159.73     30.32 o 
  -1   1  21      902.03     1003.36     59.30 o 
   1   1  21      985.21     1291.26     68.87 o 
   3   1  21      114.30      216.07     34.53 o 
   5   1  21      496.66      459.98     51.36 o 
   7   1  21      291.78      280.35     52.89 o 
   9   1  21        2.30       35.20     48.69 o 
 -10   2  21       20.44       74.70     60.45 o 
  -8   2  21       12.76      150.36     46.96 o 
  -6   2  21       53.15      -33.67     33.67 o 
  -4   2  21       13.50      116.50     44.95 o 
  -2   2  21      168.49      208.71     30.89 o 
   0   2  21      419.17      373.32     41.80 o 
   2   2  21      661.84      667.82     58.35 o 
   4   2  21      245.69      315.64     41.61 o 
   6   2  21       62.72       55.86     38.45 o 
   8   2  21        8.73       78.43     45.82 o 
 -11   3  21       87.03      105.69    136.30 o 
  -9   3  21      435.06      268.77     69.63 o 
  -7   3  21      222.54      292.78     53.09 o 
  -5   3  21     1285.22     1308.00    120.04 o 
  -3   3  21      669.58      615.02     62.84 o 
  -1   3  21      662.06      696.42     56.05 o 
   1   3  21      184.67      214.64     33.19 o 
   3   3  21      586.63      674.32     53.09 o 
   5   3  21      999.18     1098.24     78.24 o 
   7   3  21      828.87      975.52     81.68 o 
   9   3  21       29.86      107.60     62.65 o 
 -10   4  21       68.72       84.74     60.83 o 
  -8   4  21       72.52      140.41     58.44 o 
  -6   4  21      912.85      677.29    106.36 o 
  -4   4  21      115.97       87.42     48.69 o 
  -2   4  21      125.56      140.03     48.97 o 
   0   4  21      273.73      332.48     65.71 o 
   2   4  21       12.30       41.32     33.00 o 
   4   4  21     3228.36     2940.72    128.36 o 
   6   4  21      383.51      385.08     53.56 o 
   8   4  21       57.13       58.54     53.85 o 
  -9   5  21      211.11      161.55     65.33 o 
  -7   5  21       67.79       26.78     48.11 o 
  -5   5  21      164.58       97.47     50.60 o 
  -3   5  21      539.55      534.68     75.85 o 
  -1   5  21      195.86      229.08     56.62 o 
   1   5  21      263.49      276.52     64.28 o 
   3   5  21      205.86       94.21     42.76 o 
   5   5  21       79.48      153.99     56.72 o 
   7   5  21       21.63      -20.18     65.42 o 
  -8   6  21       80.21      -18.75     50.41 o 
  -6   6  21      192.93      111.53     56.72 o 
  -4   6  21       60.32      106.94     57.96 o 
  -2   6  21      432.07      535.73     79.58 o 
   0   6  21      404.53      295.55     73.65 o 
   2   6  21       67.53      107.03     59.59 o 
   4   6  21        7.88       62.75     55.95 o 
   6   6  21       32.18       15.30     56.24 o 
   8   6  21        1.75      -14.54     63.89 o 
  -9   7  21       50.97       -7.56     57.01 o 
  -7   7  21       42.98       -6.98     52.99 o 
  -5   7  21      385.24      248.59     67.53 o 
  -3   7  21      331.04      363.18     82.74 o 
  -1   7  21      358.97      398.47     75.28 o 
   1   7  21       49.16       50.89     59.59 o 
   3   7  21      374.50      405.65    193.40 o 
   5   7  21        6.15       19.61     63.51 o 
   7   7  21       25.74       -0.19     75.37 o 
  -8   8  21       11.18        3.35     61.31 o 
  -6   8  21       72.88       23.34     59.11 o 
  -4   8  21      228.99       85.89     59.21 o 
  -2   8  21      996.61      966.44    133.62 o 
   0   8  21      460.43      444.19     84.46 o 
   2   8  21      566.62      527.98     93.54 o 
   4   8  21       56.53      -23.72     78.34 o 
   6   8  21       51.69       -9.37     70.97 o 
  -7   9  21       39.66       -6.31     60.16 o 
  -5   9  21      342.89      393.21     82.93 o 
  -3   9  21       80.08      145.96     64.28 o 
  -1   9  21       74.50       39.02     57.20 o 
   1   9  21      193.88       99.86     94.12 o 
   3   9  21       94.31       51.94     62.27 o 
   5   9  21       51.06      201.72     80.92 o 
  -4  10  21        7.66       30.23     63.99 o 
  -2  10  21       60.91      153.61     66.95 o 
   0  10  21      293.97      211.29     77.67 o 
   2  10  21        3.86       53.28     67.43 o 
 -10   0  22       39.18      -81.88     99.57 o 
  -8   0  22      639.45      221.81    112.77 o 
  -6   0  22     1883.42     1427.46    113.54 o 
  -4   0  22      318.26      246.68     52.13 o 
  -2   0  22     2504.56     2222.59    138.50 o 
   0   0  22      243.62      166.43     86.47 o 
   2   0  22     1234.81     1246.88    109.61 o 
   4   0  22      517.44      526.74     74.03 o 
   6   0  22      269.09      289.82     72.50 o 
   8   0  22       12.41        2.10     69.25 o 
 -11   1  22        6.93        6.50     81.21 o 
  -9   1  22       93.82       54.33     46.49 o 
  -7   1  22       25.97      127.40     43.33 o 
  -5   1  22      319.33      330.08     45.82 o 
  -3   1  22      211.84      212.72     34.62 o 
  -1   1  22     4565.27     4587.51    173.51 o 
   1   1  22     3142.96     3277.60    130.56 o 
   3   1  22      281.07      346.92     42.47 o 
   5   1  22       52.20       50.89     38.74 o 
   7   1  22      101.21       67.62     43.23 o 
   9   1  22       54.83       69.15     51.36 o 
 -10   2  22       60.36       87.61     51.55 o 
  -8   2  22      139.94      179.53     49.35 o 
  -6   2  22      156.74      170.16     44.48 o 
  -4   2  22       59.82       88.76     40.56 o 
  -2   2  22      640.73      775.52     77.09 o 
   0   2  22      415.20      327.69     38.36 o 
   2   2  22      902.84      868.30     58.63 o 
   4   2  22     1091.77     1055.77     71.55 o 
   6   2  22      760.15      785.76     72.12 o 
   8   2  22       18.92       28.31     44.09 o 
 -11   3  22       10.96      153.52     67.72 o 
  -9   3  22       12.56       31.66     55.09 o 
  -7   3  22      390.38      302.92     63.99 o 
  -5   3  22      402.19      480.44     94.41 o 
  -3   3  22      873.95      912.20     75.47 o 
  -1   3  22     1272.77     1302.64     91.73 o 
   1   3  22     2208.22     2171.42     96.99 o 
   3   3  22      657.25      618.47     53.28 o 
   5   3  22       72.27       58.54     36.06 o 
   7   3  22       59.53       25.35     44.29 o 
   9   3  22      103.67      138.60     63.42 o 
 -10   4  22        0.84      242.09     73.08 o 
  -8   4  22       86.80       61.22     53.47 o 
  -6   4  22      280.41      148.26     82.16 o 
  -4   4  22      471.78      587.28     78.05 o 
  -2   4  22      221.04      277.86     59.21 o 
   0   4  22      594.82      695.94     87.14 o 
   2   4  22     2816.39     2654.06    150.17 o 
   4   4  22      268.87      292.97     50.79 o 
   6   4  22     1110.28     1193.60     94.88 o 
   8   4  22      184.86       48.78     65.23 o 
  -9   5  22       91.01      112.58     66.67 o 
  -7   5  22       67.88      114.78     57.20 o 
  -5   5  22      289.96      248.97     65.33 o 
  -3   5  22      367.52      314.11     66.28 o 
  -1   5  22       33.62        0.57     41.32 o 
   1   5  22      326.33      348.07     70.40 o 
   3   5  22      432.42      472.98     83.12 o 
   5   5  22      135.46      123.29     55.38 o 
   7   5  22       26.86      -38.55    102.92 o 
  -8   6  22       47.95      104.07     60.45 o 
  -6   6  22      334.29      282.93     71.16 o 
  -4   6  22      478.23      527.31     79.96 o 
  -2   6  22      400.81      455.77     81.68 o 
   0   6  22       27.47       99.47     52.80 o 
   2   6  22      624.16      591.30     93.16 o 
   4   6  22      102.03      139.55     64.75 o 
   6   6  22      164.86       98.61     59.40 o 
  -7   7  22       20.44       -1.24     52.32 o 
  -5   7  22      450.70      411.29     81.97 o 
  -3   7  22       79.08       74.03     52.22 o 
  -1   7  22       76.06       66.28     56.15 o 
   1   7  22       66.26      107.60     63.32 o 
   3   7  22      971.77     1128.56    124.82 o 
   5   7  22       39.30       63.51     68.10 o 
   7   7  22      171.04      140.60     83.12 o 
  -6   8  22      348.04      305.50     75.37 o 
  -4   8  22      219.00      122.33     74.32 o 
  -2   8  22      370.99      476.24     87.33 o 
   0   8  22      292.08      247.63     76.81 o 
   2   8  22      242.95      302.15     77.38 o 
   4   8  22      152.43      130.08     94.60 o 
   6   8  22       46.37       37.40     98.90 o 
  -5   9  22       73.56       98.61     64.18 o 
  -3   9  22      405.94      280.06     74.22 o 
  -1   9  22       45.54       -6.79     55.19 o 
   1   9  22       30.35       61.22     97.47 o 
   3   9  22        4.74      -19.42     65.62 o 
  -4  10  22      130.68      171.79     74.13 o 
  -2  10  22       72.00        3.83     63.80 o 
   0  10  22        2.89       27.16     75.28 o 
   2  10  22       56.55      164.04     75.66 o 
 -11   1  23      121.99       -1.72     85.41 o 
  -9   1  23       37.79       11.29     75.95 o 
  -7   1  23      202.33      157.34     48.11 o 
  -5   1  23       50.38       87.23     55.00 o 
  -3   1  23      865.89     1066.87     67.05 o 
  -1   1  23      713.08      969.40     61.41 o 
   1   1  23      210.12      276.90     35.39 o 
   3   1  23     1572.98     1436.74     81.78 o 
   5   1  23     1105.61      978.01     77.19 o 
   7   1  23      102.64      131.23     48.02 o 
   9   1  23       62.88       81.88     53.37 o 
 -10   2  23       71.04       49.55     51.75 o 
  -8   2  23      208.35      276.71     53.85 o 
  -6   2  23      238.95      194.36     48.78 o 
  -4   2  23     1112.89     1021.43     84.17 o 
  -2   2  23     1878.87     2026.13    104.74 o 
   0   2  23     3657.79     3631.21    142.33 o 
   2   2  23      789.44      833.58     58.25 o 
   4   2  23      716.37      611.87     58.25 o 
   6   2  23      347.40      322.53     55.95 o 
   8   2  23       43.46       -0.10     45.24 o 
  -9   3  23      149.57      186.42     72.60 o 
  -7   3  23      423.34      175.42     60.07 o 
  -5   3  23      135.69      130.66     52.42 o 
  -3   3  23      366.90      453.28     58.82 o 
  -1   3  23       18.12      162.99     39.89 o 
   1   3  23     2642.11     2602.80    110.38 o 
   3   3  23      699.64      758.21     61.50 o 
   5   3  23      207.28      137.16     41.22 o 
   7   3  23      275.31      192.54     51.27 o 
 -10   4  23       17.33        3.73     69.06 o 
  -8   4  23       46.12       36.73     55.86 o 
  -6   4  23      205.90      162.51     60.26 o 
  -4   4  23      629.89      709.04     88.57 o 
  -2   4  23     1003.33     1035.40    109.42 o 
   0   4  23      773.58     1004.31    136.20 o 
   2   4  23       25.21      135.15     55.29 o 
   4   4  23      166.75      177.72     55.67 o 
   6   4  23      142.85      199.71     52.89 o 
   8   4  23       50.24        3.83     60.93 o 
  -9   5  23      181.75       72.31     61.12 o 
  -7   5  23      285.50      253.95     72.41 o 
  -5   5  23      126.44       85.41     57.48 o 
  -3   5  23     1465.13     1478.54    132.47 o 
  -1   5  23      263.57      244.29     64.56 o 
   1   5  23      389.95      382.79     86.66 o 
   3   5  23      100.88      143.47    100.34 o 
   5   5  23       81.46      115.45     57.96 o 
   7   5  23        0.18      -70.21     87.52 o 
  -8   6  23      131.09      128.17    105.69 o 
  -6   6  23        9.07      -52.61     52.61 o 
  -4   6  23       44.79      133.43     56.62 o 
  -2   6  23       11.06       62.17     56.24 o 
   0   6  23      513.72      518.51     85.70 o 
   2   6  23       26.85       73.08     79.20 o 
   4   6  23      190.89      243.33     72.79 o 
   6   6  23       87.21      132.86     73.36 o 
  -7   7  23      119.23      102.92     60.83 o 
  -5   7  23      355.12      279.96     73.55 o 
  -3   7  23      692.16      782.69    106.74 o 
  -1   7  23      640.37      523.49     90.58 o 
   1   7  23      213.32      279.10     87.71 o 
   3   7  23       53.38       19.42     57.29 o 
   5   7  23      117.11       14.35     80.35 o 
  -6   8  23       17.46       28.22     57.01 o 
  -4   8  23       63.21       91.15     57.10 o 
  -2   8  23      214.01      141.18     80.35 o 
   0   8  23       22.87       65.23     61.41 o 
   2   8  23       36.90       39.89     59.21 o 
   4   8  23       16.78       45.43     70.40 o 
  -5   9  23      922.46      710.19    169.49 o 
  -3   9  23       18.10       34.15     61.98 o 
  -1   9  23       86.01       93.16     65.62 o 
   1   9  23      156.49      110.76     70.68 o 
   3   9  23       98.01       94.69     71.93 o 
  -2  10  23       52.07       74.99     67.53 o 
   0  10  23       31.43       57.48     71.74 o 
 -10   0  24      213.17      175.23    124.06 o 
  -8   0  24      782.68      639.89    149.59 o 
  -6   0  24      517.19      346.15     81.01 o 
  -4   0  24     1782.51     1817.14    131.33 o 
  -2   0  24     7469.10     8440.25    425.73 o 
   0   0  24     5965.13     6245.30    324.35 o 
   2   0  24      203.44      204.11     50.60 o 
   4   0  24      146.60      118.70     48.97 o 
   6   0  24      640.32      701.39    102.73 o 
   8   0  24      451.97      321.28     85.51 o 
 -11   1  24       72.23       52.32     87.52 o 
  -9   1  24       45.34       84.27     86.37 o 
  -7   1  24      207.33      121.86     48.30 o 
  -5   1  24      225.36      226.88     68.10 o 
  -3   1  24     1228.24     1307.04     76.23 o 
  -1   1  24     3828.84     3446.23    138.60 o 
   1   1  24      602.59      683.89     52.99 o 
   3   1  24     1028.46      979.83     66.38 o 
   5   1  24      231.35      210.71     43.81 o 
   7   1  24      316.53      319.47     55.86 o 
 -10   2  24      142.78        0.48     62.84 o 
  -8   2  24      137.50      214.06     54.42 o 
  -6   2  24      335.04      293.07     55.29 o 
  -4   2  24      430.36      558.97     64.56 o 
  -2   2  24       63.89      105.02     43.42 o 
   0   2  24      914.97      972.94     62.75 o 
   2   2  24      208.00      174.27     35.29 o 
   4   2  24     1060.69     1084.56     99.47 o 
   6   2  24       29.05       34.34     42.47 o 
   8   2  24      257.10      252.23     56.91 o 
  -9   3  24      179.94      191.20     62.94 o 
  -7   3  24       46.81       19.03     49.93 o 
  -5   3  24      396.85      448.31     75.08 o 
  -3   3  24      255.89      289.15     66.48 o 
  -1   3  24     2475.52     2686.01    142.90 o 
   1   3  24     1879.96     1776.01    100.62 o 
   3   3  24     1041.69      846.78     63.42 o 
   5   3  24        1.64      -26.30     36.73 o 
   7   3  24        4.09       16.64     43.81 o 
 -10   4  24        6.12        0.86     60.26 o 
  -8   4  24       63.27       99.86     70.88 o 
  -6   4  24      267.54      168.44     63.70 o 
  -4   4  24      798.49      842.95     94.69 o 
  -2   4  24      445.27      561.65     82.83 o 
   0   4  24      300.41      270.11     65.62 o 
   2   4  24       98.92      104.07     54.71 o 
   4   4  24      820.08      759.55     73.55 o 
   6   4  24      114.06      102.82     49.35 o 
   8   4  24       60.64       28.12     66.09 o 
  -9   5  24      181.98      184.51     72.60 o 
  -7   5  24       39.60       72.69     69.82 o 
  -5   5  24       26.38       74.03     52.32 o 
  -3   5  24      239.19      128.36     58.73 o 
  -1   5  24       88.22      117.94     61.41 o 
   1   5  24      550.72      460.93    126.64 o 
   3   5  24      161.25      203.06     67.62 o 
   5   5  24       57.21        9.56     60.16 o 
   7   5  24      153.00      113.34     64.75 o 
  -8   6  24       65.57       98.71     62.08 o 
  -6   6  24      401.30      366.72     77.48 o 
  -4   6  24      337.03      278.15    109.80 o 
  -2   6  24       23.31      -24.01     54.33 o 
   0   6  24       38.60       90.68     62.36 o 
   2   6  24      553.83      625.93     97.18 o 
   4   6  24       52.26       54.52     60.16 o 
   6   6  24      396.15      498.71    100.24 o 
  -7   7  24        6.57       90.10     61.60 o 
  -5   7  24      452.48      323.87     74.22 o 
  -3   7  24      467.53      472.51     82.54 o 
  -1   7  24       30.20      -52.99     52.99 o 
   1   7  24       57.21       52.80     65.04 o 
   3   7  24      111.67      142.52     61.79 o 
   5   7  24       43.72       25.25     74.61 o 
  -6   8  24       33.58      -17.50     57.87 o 
  -4   8  24       25.67       21.14     57.48 o 
  -2   8  24       57.07       85.41     62.84 o 
   0   8  24       15.36      -20.37     58.73 o 
   2   8  24       26.81      -42.37     64.18 o 
   4   8  24       32.60       25.63     68.96 o 
  -5   9  24      316.66      291.44     81.21 o 
  -3   9  24       40.04      -35.68     62.94 o 
  -1   9  24        6.14       12.53     62.17 o 
   1   9  24       63.19       78.53     68.29 o 
   3   9  24      165.28      220.28     87.04 o 
  -2  10  24      146.19      274.51     83.69 o 
   0  10  24       56.59      -18.84     69.82 o 
  -9   1  25       82.24       99.86     78.43 o 
  -7   1  25      106.51       31.95     46.29 o 
  -5   1  25      161.53      133.43     46.58 o 
  -3   1  25     5222.83     5210.28    222.48 o 
  -1   1  25      913.75     1064.95     68.29 o 
   1   1  25      546.68      603.26     52.22 o 
   3   1  25      140.23      198.95     40.27 o 
   5   1  25      581.92      514.21     57.96 o 
   7   1  25       85.75      107.41     51.08 o 
 -10   2  25       42.57      212.53     88.57 o 
  -8   2  25      295.25      135.06     52.42 o 
  -6   2  25      257.74      153.99     50.02 o 
  -4   2  25      259.86      346.25     55.86 o 
  -2   2  25       74.46       52.51     40.56 o 
   0   2  25       45.31       54.90     29.84 o 
   2   2  25      134.48      225.44     37.30 o 
   4   2  25      219.72      237.40     45.15 o 
   6   2  25      111.44      156.96     47.92 o 
   8   2  25       59.37       80.63     51.36 o 
  -9   3  25       36.55       55.09     58.25 o 
  -7   3  25      352.90      276.62     69.35 o 
  -5   3  25      278.31      272.41     65.14 o 
  -3   3  25     1557.59     1794.56    152.75 o 
  -1   3  25      439.51      529.13     82.26 o 
   1   3  25      526.55      667.63     73.46 o 
   3   3  25     1836.14     1606.81     91.63 o 
   5   3  25      200.40      133.33     45.24 o 
   7   3  25       20.46       19.70     54.42 o 
  -8   4  25      192.70       83.98     62.27 o 
  -6   4  25      462.26      329.61     75.08 o 
  -4   4  25      852.32      909.91    103.21 o 
  -2   4  25      644.57      730.57     97.18 o 
   0   4  25      909.45     1002.78    221.24 o 
   2   4  25      158.97      212.34     66.28 o 
   4   4  25      311.61      306.84     55.29 o 
   6   4  25      136.34      107.13     49.93 o 
  -9   5  25      338.71      405.17    118.13 o 
  -7   5  25       50.99       46.39     57.20 o 
  -5   5  25       32.68       50.60     66.28 o 
  -3   5  25      210.71      304.45     72.02 o 
  -1   5  25      690.00     1136.02    150.55 o 
   1   5  25       35.26       45.53     51.55 o 
   3   5  25       32.11       49.35     54.23 o 
   5   5  25       16.69       62.36     68.01 o 
   7   5  25       52.99       -7.27    128.55 o 
  -8   6  25       35.69        7.27     60.45 o 
  -6   6  25      257.70      267.53     72.98 o 
  -4   6  25       22.45      -35.87     52.03 o 
  -2   6  25      554.76      592.74     98.81 o 
   0   6  25      125.95      236.64     73.17 o 
   2   6  25      265.22      289.43     79.87 o 
   4   6  25       26.09       33.29     60.55 o 
   6   6  25      111.79      165.28     84.84 o 
  -7   7  25       11.58        5.36     60.74 o 
  -5   7  25      104.83      112.87     61.98 o 
  -3   7  25      235.17      365.00     78.53 o 
  -1   7  25      261.30       97.66     66.67 o 
   1   7  25      303.16      365.28     85.70 o 
   3   7  25      244.53      242.85     93.16 o 
   5   7  25       50.29       58.06    100.91 o 
  -6   8  25       13.66        8.80    100.53 o 
  -4   8  25      176.22       90.39     61.98 o 
  -2   8  25        3.70       30.13     57.68 o 
   0   8  25       14.09        2.10     62.17 o 
   2   8  25       74.35      -41.42    125.68 o 
   4   8  25       73.94       60.07     76.42 o 
  -3   9  25       41.38       50.02     67.72 o 
  -1   9  25       18.83       59.21     66.00 o 
   1   9  25       13.21      -56.05     61.79 o 
 -10   0  26       57.24      230.13    133.14 o 
  -8   0  26        6.51       11.96    104.93 o 
  -6   0  26      109.49      183.07    103.59 o 
  -4   0  26     1947.93     2025.94    144.62 o 
  -2   0  26     1822.95     1799.73    133.14 o 
   0   0  26     1883.13     1933.45    221.43 o 
   2   0  26      107.94      132.47     48.69 o 
   4   0  26      164.30      100.53     56.24 o 
   6   0  26      334.03      226.40     73.46 o 
   8   0  26      216.55      146.92     85.32 o 
  -9   1  26       73.58       98.33     82.45 o 
  -7   1  26      193.73       98.04    106.74 o 
  -5   1  26      307.05      347.01     58.06 o 
  -3   1  26     1663.31     1620.20    113.63 o 
  -1   1  26     1264.52     1385.47     79.29 o 
   1   1  26      626.42      585.56     64.08 o 
   3   1  26       38.47       54.14     34.34 o 
   5   1  26       55.65      124.92     45.05 o 
   7   1  26       47.51       48.11     48.59 o 
 -10   2  26      225.47       77.48    112.20 o 
  -8   2  26       53.09       71.83     51.08 o 
  -6   2  26      180.55      223.34     52.22 o 
  -4   2  26       60.28      155.24     59.78 o 
  -2   2  26     3972.85     5067.86    241.70 o 
   0   2  26     2387.93     2442.49    126.16 o 
   2   2  26       80.44      108.18     34.62 o 
   4   2  26      162.22      153.61     45.53 o 
   6   2  26      189.25      187.57     51.08 o 
  -9   3  26        9.33       30.61     56.05 o 
  -7   3  26      172.26      138.50     75.08 o 
  -5   3  26       33.56      123.96     56.24 o 
  -3   3  26      561.33      406.99     78.15 o 
  -1   3  26      760.81      990.54    112.10 o 
   1   3  26      917.81      891.93    105.60 o 
   3   3  26       63.28      112.10     38.16 o 
   5   3  26       48.32       38.36     41.03 o 
   7   3  26       38.46       25.63     47.54 o 
  -8   4  26       15.14       45.05     55.76 o 
  -6   4  26      223.40      190.53     66.00 o 
  -4   4  26      207.91      190.15     65.14 o 
  -2   4  26      781.68      861.41    144.33 o 
   0   4  26      273.49      174.08    107.41 o 
   2   4  26       85.84      208.23    147.39 o 
   4   4  26      171.50       99.86     55.00 o 
   6   4  26      159.92      229.65     58.92 o 
  -9   5  26       10.94      141.27     69.54 o 
  -7   5  26        8.22       14.44     57.77 o 
  -5   5  26       13.03       98.81     61.22 o 
  -3   5  26       66.39       60.64     56.72 o 
  -1   5  26       95.17      145.39     66.76 o 
   1   5  26     1570.92     1669.46    150.55 o 
   3   5  26      456.63      379.25     82.54 o 
   5   5  26       45.36       20.95     63.80 o 
  -8   6  26       31.67      -59.59     59.59 o 
  -6   6  26      289.32      225.16    119.85 o 
  -4   6  26     1261.59     1184.90    125.49 o 
  -2   6  26      251.98      199.14     71.93 o 
   0   6  26      614.60      823.06    110.00 o 
   2   6  26      274.62      161.36     68.68 o 
   4   6  26       48.19       65.42     64.08 o 
   6   6  26       29.30      -19.51     82.74 o 
  -7   7  26       11.22       59.59     72.88 o 
  -5   7  26       19.73       16.16     63.32 o 
  -3   7  26       44.59      112.67     63.13 o 
  -1   7  26       97.94       41.42     62.84 o 
   1   7  26      846.11      915.26    150.93 o 
   3   7  26       84.90       90.48     85.99 o 
   5   7  26       51.91       64.08     82.74 o 
  -6   8  26       13.39      109.14     68.01 o 
  -4   8  26       40.76      106.36     66.57 o 
  -2   8  26       53.53       97.85     63.32 o 
   0   8  26        3.23       18.56     68.48 o 
   2   8  26       69.03      -47.06     65.71 o 
  -3   9  26      160.49      137.45     77.00 o 
  -1   9  26       25.52       88.28     73.27 o 
   1   9  26       98.23       92.11     70.68 o 
  -9   1  27       17.98       34.82     77.28 o 
  -7   1  27      290.31      115.93     79.10 o 
  -5   1  27      189.97      204.50     53.09 o 
  -3   1  27     1116.40     1220.58    117.27 o 
  -1   1  27      139.44      184.32     38.36 o 
   1   1  27      166.42      201.72     38.45 o 
   3   1  27      436.81      391.49     55.86 o 
   5   1  27      322.28      296.61     53.18 o 
   7   1  27       15.44       38.36     50.12 o 
  -8   2  27       12.47       -6.50     77.19 o 
  -6   2  27      287.38      280.25     57.48 o 
  -4   2  27      184.24      236.35     55.67 o 
  -2   2  27     1935.56     2060.66    134.00 o 
   0   2  27     1612.85     1400.68    104.26 o 
   2   2  27      306.39      253.95     49.45 o 
   4   2  27       25.36       92.30     41.61 o 
   6   2  27      145.77       67.72     47.25 o 
  -9   3  27      182.30      120.61     62.94 o 
  -7   3  27      211.44       86.37     63.89 o 
  -5   3  27       53.49      -38.26     50.02 o 
  -3   3  27      532.08      583.08     88.95 o 
  -1   3  27       89.40      179.05     63.32 o 
   1   3  27        9.82       83.12     59.40 o 
   3   3  27      185.44      175.42     47.15 o 
   5   3  27      138.70       34.72     46.58 o 
   7   3  27      199.60      203.16     67.53 o 
  -8   4  27       11.89      -10.71     70.68 o 
  -6   4  27      262.17      258.73     70.49 o 
  -4   4  27       18.21       24.77     55.86 o 
  -2   4  27      251.09      223.24     73.27 o 
   0   4  27      379.75      327.02    134.39 o 
   2   4  27       49.44       53.75     81.97 o 
   4   4  27      263.74      175.99    108.56 o 
   6   4  27      146.75      204.40     62.75 o 
  -7   5  27       98.28       78.43     63.51 o 
  -5   5  27       96.50       69.25    107.32 o 
  -3   5  27       12.62      107.13     67.62 o 
  -1   5  27      221.54      222.96    116.31 o 
   1   5  27      430.42      578.39    108.75 o 
   3   5  27       47.71       46.58     60.26 o 
   5   5  27       12.52      228.41     79.39 o 
  -6   6  27       50.21      166.72     69.92 o 
  -4   6  27       44.20        5.93     58.63 o 
  -2   6  27       36.43       64.85     63.51 o 
   0   6  27      443.72      564.52     94.12 o 
   2   6  27       19.33       96.80     76.90 o 
   4   6  27       85.80       73.55     74.61 o 
  -5   7  27        0.81        2.10     59.88 o 
  -3   7  27      242.92      221.62     78.24 o 
  -1   7  27       89.79      225.83     74.70 o 
   1   7  27       34.88       -6.89     57.20 o 
   3   7  27      113.21      144.05     79.10 o 
  -4   8  27       60.19       55.57     73.94 o 
  -2   8  27       80.86      -52.99     77.76 o 
   0   8  27      296.16      108.85     76.61 o 
   2   8  27      239.33      174.75    150.46 o 
  -1   9  27        5.71       21.62     75.37 o 
  -8   0  28      101.74       14.63    101.67 o 
  -6   0  28     2129.80     2527.14    298.90 o 
  -4   0  28      912.12      881.98    170.16 o 
  -2   0  28     3504.70     3260.86    210.43 o 
   0   0  28     2289.15     2430.25    158.78 o 
   2   0  28      194.87      171.02     57.39 o 
   4   0  28      420.38      377.05     78.24 o 
   6   0  28       52.04       61.31     71.26 o 
  -9   1  28      127.20       32.90     80.73 o 
  -7   1  28      326.33      262.75     84.27 o 
  -5   1  28     1185.74     1370.94    106.07 o 
  -3   1  28      104.73      193.40     55.00 o 
  -1   1  28      276.09      263.99     43.14 o 
   1   1  28      233.46      220.57     40.75 o 
   3   1  28      199.56      209.57     44.48 o 
   5   1  28       31.35       34.43     41.80 o 
   7   1  28      162.61      127.69     55.38 o 
  -8   2  28       97.44      131.90     90.58 o 
  -6   2  28      272.43      250.89     82.54 o 
  -4   2  28       99.29      115.93     62.36 o 
  -2   2  28      209.80      358.97     63.70 o 
   0   2  28       81.16       87.33     47.54 o 
   2   2  28      328.20      238.93     43.33 o 
   4   2  28      356.77      372.93     55.57 o 
   6   2  28      101.03       35.01     48.11 o 
  -9   3  28       23.77       33.19     79.48 o 
  -7   3  28        8.40       85.41     77.19 o 
  -5   3  28       52.26      119.75     59.97 o 
  -3   3  28      504.52      629.37     92.78 o 
  -1   3  28      761.28      899.29    111.24 o 
   1   3  28       11.07       -2.10     57.87 o 
   3   3  28       31.67       21.43     50.31 o 
   5   3  28      160.05       82.16     56.05 o 
  -8   4  28       48.58       14.63     62.08 o 
  -6   4  28       14.61      -14.83     55.48 o 
  -4   4  28      224.98      337.74     79.87 o 
  -2   4  28       57.26      122.24     88.86 o 
   0   4  28      187.05      132.00    137.06 o 
   2   4  28      520.30      518.90    101.20 o 
   4   4  28       99.43      112.10     71.93 o 
   6   4  28       44.36      143.86     80.73 o 
  -7   5  28      104.00       38.93    117.55 o 
  -5   5  28      230.89      127.98    100.34 o 
  -3   5  28      173.72      152.08     72.50 o 
  -1   5  28      543.67      793.50    116.98 o 
   1   5  28      465.54      669.26    290.68 o 
   3   5  28       58.54       25.16     59.68 o 
   5   5  28      104.92      175.61     93.74 o 
  -6   6  28      138.67       81.11     69.73 o 
  -4   6  28      183.01      274.32    100.24 o 
  -2   6  28      372.39      192.73    103.40 o 
   0   6  28      340.35      402.20     96.61 o 
   2   6  28        6.70      -61.60     61.60 o 
   4   6  28       43.84       31.76     74.89 o 
  -5   7  28      200.76       69.15     75.08 o 
  -3   7  28       30.23        9.09     65.81 o 
  -1   7  28       22.90      125.49     73.94 o 
   1   7  28       48.76      -61.50     61.50 o 
   3   7  28       97.58       36.54     80.06 o 
  -4   8  28        9.12      153.71     76.90 o 
  -2   8  28        6.66       39.69     72.60 o 
   0   8  28      178.71      180.68    120.52 o 
  -9   1  29       30.78      -26.88     79.48 o 
  -7   1  29      304.16      333.72     91.92 o 
  -5   1  29      323.01      404.59     78.62 o 
  -3   1  29      474.27      442.28     95.55 o 
  -1   1  29      364.29      438.65     65.81 o 
   1   1  29       29.10       26.40     33.96 o 
   3   1  29      499.03      467.44     57.58 o 
   5   1  29      102.65      140.70     48.02 o 
  -8   2  29        1.47     -103.68    103.68 o 
  -6   2  29      197.77      229.84    101.39 o 
  -4   2  29      181.26      167.67     66.57 o 
  -2   2  29       90.88      195.41     67.62 o 
   0   2  29      481.94      525.30     72.98 o 
   2   2  29       59.92       48.49     38.83 o 
   4   2  29      206.08      197.61     51.36 o 
   6   2  29       37.42       70.21     49.16 o 
  -7   3  29        7.82       76.23     66.48 o 
  -5   3  29      379.81      506.56     88.09 o 
  -3   3  29       41.28        3.44     60.35 o 
  -1   3  29      453.13      494.98     92.68 o 
   1   3  29      581.33      684.18    115.07 o 
   3   3  29       43.76       41.61     62.17 o 
   5   3  29      169.68      153.52     57.96 o 
  -8   4  29        0.85        9.09     60.35 o 
  -6   4  29       79.47       24.77     63.32 o 
  -4   4  29       98.09      240.08     76.42 o 
  -2   4  29      429.06      540.03     99.76 o 
   0   4  29      116.35       22.00     81.21 o 
   2   4  29       92.26       73.08     92.01 o 
   4   4  29       68.75       82.54     71.55 o 
  -7   5  29       42.36      137.26     69.54 o 
  -5   5  29       67.51        1.91     93.45 o 
  -3   5  29       27.06       41.89     66.38 o 
  -1   5  29      447.30      694.89    110.28 o 
   1   5  29       46.37       10.52     97.66 o 
   3   5  29      273.19      367.87     90.10 o 
   5   5  29      155.33      204.88     86.56 o 
  -6   6  29       38.21       49.55     69.15 o 
  -4   6  29       22.88       87.04     64.37 o 
  -2   6  29       22.61      -64.08     65.04 o 
   0   6  29      166.30      -37.40     78.15 o 
   2   6  29       50.09      -19.61     72.31 o 
   4   6  29       49.40      120.23     81.40 o 
  -5   7  29      136.00       29.08     92.59 o 
  -3   7  29       23.70       41.03     64.85 o 
  -1   7  29       85.90       76.61     76.61 o 
   1   7  29       22.22      -62.65     62.65 o 
  -2   8  29       29.95       25.73     75.37 o 
   0   8  29      173.30      117.84     77.00 o 
  -8   0  30      530.85      297.95    141.75 o 
  -6   0  30      718.83      825.45    183.93 o 
  -4   0  30      165.76      267.05    111.43 o 
  -2   0  30     1500.27     1711.54    140.22 o 
   0   0  30      601.20      715.55     93.54 o 
   2   0  30      166.68      146.92     61.79 o 
   4   0  30      327.66      335.54     77.28 o 
   6   0  30       44.42       42.85     69.82 o 
  -7   1  30       16.15       -5.36     73.55 o 
  -5   1  30     1050.98     1129.42    142.23 o 
  -3   1  30      226.38      269.44     72.60 o 
  -1   1  30      186.25      102.82     57.87 o 
   1   1  30       89.64      131.33     41.13 o 
   3   1  30      289.17      207.18     48.21 o 
   5   1  30        3.77       31.56     45.05 o 
  -8   2  30       50.75       61.12    106.46 o 
  -6   2  30      138.96      229.17     94.41 o 
  -4   2  30       23.72       25.92     81.30 o 
  -2   2  30       33.25       36.25     63.51 o 
   0   2  30      412.44      332.09     87.81 o 
   2   2  30       13.39      -24.20     39.50 o 
   4   2  30      270.75      257.77     68.77 o 
   6   2  30       45.39       65.23     52.22 o 
  -7   3  30       39.14       39.02     66.09 o 
  -5   3  30       30.28       63.51     69.82 o 
  -3   3  30       44.88       54.62     84.94 o 
  -1   3  30      509.34      579.73    167.29 o 
   1   3  30      304.33      336.40     85.13 o 
   3   3  30       48.53        1.72     66.38 o 
   5   3  30       46.93       85.70     61.60 o 
  -6   4  30      102.92       55.00     62.84 o 
  -4   4  30      183.17       74.61     81.88 o 
  -2   4  30       59.17       95.07     72.79 o 
   0   4  30       91.06       85.41     74.13 o 
   2   4  30       77.64      140.51     70.78 o 
   4   4  30      103.99      124.63     81.30 o 
  -7   5  30       99.92        3.35     66.00 o 
  -5   5  30       27.58       70.30     67.34 o 
  -3   5  30      239.78      158.68     77.09 o 
  -1   5  30      137.29      199.81     78.91 o 
   1   5  30       68.64       45.05     67.82 o 
   3   5  30       66.59       73.94     72.60 o 
  -6   6  30       50.91       -0.67     64.28 o 
  -4   6  30      127.63      161.17     81.68 o 
  -2   6  30       37.15      152.46     78.15 o 
   0   6  30       96.16        5.64    104.54 o 
   2   6  30       59.96      159.83    100.24 o 
  -3   7  30       88.85       39.50     71.45 o 
  -1   7  30        3.06      166.24    111.91 o 
   1   7  30      127.80      146.34     82.07 o 
  -7   1  31       87.52      159.06    122.53 o 
  -5   1  31        1.95       58.25     75.18 o 
  -3   1  31      595.10      623.44     81.68 o 
  -1   1  31      173.97      265.14     62.94 o 
   1   1  31       84.03      121.47     49.74 o 
   3   1  31       69.77       73.75     43.81 o 
   5   1  31        6.55       39.60     49.16 o 
  -8   2  31      161.99      200.29    139.07 o 
  -6   2  31       45.39      126.35     88.48 o 
  -4   2  31       60.57       76.14     69.44 o 
  -2   2  31       10.46      -66.09     79.10 o 
   0   2  31      229.57      183.36     72.98 o 
   2   2  31      189.95      183.07    107.89 o 
   4   2  31      154.00      168.25     57.29 o 
  -7   3  31        0.26      -27.93    114.49 o 
  -5   3  31       92.27       63.70     90.20 o 
  -3   3  31       15.18      140.60     78.62 o 
  -1   3  31       36.64      125.11     71.83 o 
   1   3  31       85.90      187.47     78.24 o 
   3   3  31       21.14      -61.69     61.69 o 
   5   3  31       92.08      182.78     83.60 o 
  -6   4  31       25.88      141.18    118.32 o 
  -4   4  31       72.49      182.02     75.66 o 
  -2   4  31      120.22      101.01     79.01 o 
   0   4  31       40.42       54.90     74.80 o 
   2   4  31      196.27      206.98     81.68 o 
   4   4  31       20.20       50.79     70.40 o 
  -5   5  31      385.13      477.00     94.79 o 
  -3   5  31       29.77      -10.04     69.92 o 
  -1   5  31       11.16       58.82     73.94 o 
   1   5  31       57.80       36.54     73.94 o 
   3   5  31        9.62      -18.46    117.65 o 
  -4   6  31       32.52      -34.91     66.86 o 
  -2   6  31       63.54      264.28    166.52 o 
   0   6  31       55.17       53.09     72.50 o 
   2   6  31       10.62       66.19     78.34 o 
  -1   7  31       43.42      170.06     84.36 o 
  -6   0  32      281.72      182.40    131.71 o 
  -4   0  32       32.70      229.08    127.60 o 
  -2   0  32      330.22      521.00    143.19 o 
   0   0  32       15.80       72.98     60.35 o 
   2   0  32        0.82      -58.44     58.44 o 
   4   0  32        9.62      123.87     72.98 o 
  -7   1  32        7.66      -29.65    117.94 o 
  -5   1  32      112.79      176.19    117.84 o 
  -3   1  32      149.97      190.15     71.93 o 
  -1   1  32       72.46       -1.34     54.62 o 
   1   1  32      101.17      198.28     52.70 o 
   3   1  32       66.60       59.88     50.79 o 
   5   1  32       23.42      108.08     52.03 o 
  -6   2  32       15.34      -95.94    104.54 o 
  -4   2  32       19.60      103.40     74.41 o 
  -2   2  32      312.25      286.09     88.57 o 
   0   2  32        5.76       43.33     85.22 o 
   2   2  32       54.81       17.89     67.53 o 
   4   2  32        5.50       -8.13     58.92 o 
  -7   3  32       25.58       69.15     86.66 o 
  -5   3  32       58.89       74.51     79.20 o 
  -3   3  32       89.76      107.03     79.87 o 
  -1   3  32      170.39      145.77     82.45 o 
   1   3  32      134.40      185.37     80.35 o 
   3   3  32      112.19      158.78     80.73 o 
  -6   4  32       24.83       86.75    130.47 o 
  -4   4  32       42.14       67.05     72.88 o 
  -2   4  32      142.11      337.83    126.35 o 
   0   4  32      250.28      291.16     88.86 o 
   2   4  32      128.63      234.34     84.36 o 
  -5   5  32       11.93      126.07     78.24 o 
  -3   5  32       47.42       74.70     77.28 o 
  -1   5  32       23.79        8.80     99.38 o 
   1   5  32       65.09      -28.12     98.04 o 
  -4   6  32       11.58       35.77     80.63 o 
  -2   6  32      146.50      221.43     90.48 o 
   0   6  32       61.14      -84.08     84.08 o 
  -7   1  33       45.14      195.03    135.73 o 
  -5   1  33       29.97       94.02    108.85 o 
  -3   1  33      109.22      222.67    131.42 o 
  -1   1  33       10.88      -52.42     62.08 o 
   1   1  33       83.03       96.41     57.96 o 
   3   1  33      128.39      115.45     49.07 o 
  -6   2  33       31.00       55.67    125.01 o 
  -4   2  33      189.42      201.63     99.00 o 
  -2   2  33       28.24        4.40     69.35 o 
   0   2  33       43.52       18.46     75.18 o 
   2   2  33       15.05      -35.49     67.72 o 
   4   2  33       64.86      125.20     66.67 o 
  -5   3  33        4.81       46.77     72.79 o 
  -3   3  33       83.88      210.33     86.18 o 
  -1   3  33      258.37      300.91     90.01 o 
   1   3  33       38.99      108.56    124.44 o 
   3   3  33       15.27       66.28     78.53 o 
  -4   4  33       56.52      -71.07     71.07 o 
  -2   4  33       11.18       77.09     79.77 o 
   0   4  33       13.90       20.66     72.41 o 
   2   4  33      109.66       30.32     77.67 o 
  -3   5  33        8.58      174.27    150.36 o 
  -1   5  33        2.79      -75.18     75.47 o 
   1   5  33       41.94       57.10     78.72 o 
  -6   0  34      130.77       61.22    126.93 o 
  -4   0  34      128.33       68.68    121.86 o 
  -2   0  34      105.94      238.45    130.27 o 
   0   0  34       15.57       54.71     79.77 o 
   2   0  34      100.06      132.00     75.66 o 
  -5   1  34       26.05      146.53    119.18 o 
  -3   1  34      296.95      307.42    146.44 o 
  -1   1  34      106.85      210.04     85.03 o 
   1   1  34       27.91      155.33     62.17 o 
   3   1  34       23.66       20.09     52.80 o 
  -6   2  34       58.51       95.74    127.40 o 
  -4   2  34       29.57       56.91    105.21 o 
  -2   2  34        6.22      -29.08    108.94 o 
   0   2  34       57.27      150.93     89.14 o 
   2   2  34       32.53       78.62     75.37 o 
  -5   3  34       33.92       46.77    145.19 o 
  -3   3  34       63.36      256.72    126.16 o 
  -1   3  34      139.45      -35.58     75.18 o 
   1   3  34       16.58      -72.21     72.21 o 
  -4   4  34       33.23      -80.63     80.63 o 
  -2   4  34       22.98      -38.83     88.28 o 
   0   4  34       21.64        0.77     80.15 o 
  -1   5  34        1.69      -55.48     78.15 o 
  -5   1  35       36.85      142.13    147.59 o 
  -3   1  35       14.34      -24.29    126.16 o 
  -1   1  35       56.46      168.25     99.95 o 
   1   1  35       17.59       75.85     76.04 o 
  -4   2  35      126.81      100.53    143.66 o 
  -2   2  35       40.91       13.58     76.14 o 
   0   2  35       96.12      205.17     78.43 o 
   2   2  35        5.81       80.15     84.27 o 
  -3   3  35       28.92      178.29     92.78 o 
  -1   3  35       24.68      -66.67     77.57 o 
   1   3  35       26.82      -64.56     77.00 o 
  -2   4  35      114.75       78.81    145.39 o 
  -4   0  36       17.07       39.12    131.13 o 
  -2   0  36       94.77       60.07    127.79 o 
   0   0  36      726.71      942.62    199.52 o 
  -3   1  36      112.99      -75.66    136.11 o 
  -1   1  36       25.24       31.85     92.01 o 
   1   1  36      294.88      543.19    100.72 o 
  -2   2  36       41.81       97.94    101.77 o 
   0   2  36        3.17      -49.16     79.29 o 
                                                 
